# Supplementary material for: Invasive species trait-based risk assessment for non-native freshwater fishes in a tropical city basin in Southeast Asia
Source: PLoS One. 2021 Mar 16;16(3):e0248480. doi: 10.1371/journal.pone.0248480 (PMC7963036; doi:10.1371/journal.pone.0248480)
Supplement: S1 Table — (XLSX) [file pone.0248480.s001.xlsx]

## Sheet: Sheet 1
S1 Table. Species attributes found to be important determinants of establishment likelihood in various freshwater taxa. (1 = important predictor, 0 = unimportant predictor, / = attributes not tested as a potential predictor in a study)
Reference	Paper	Freshwater taxon	Region(s)	Invasion stage studied (detailed)	Invasion stage studied (*univariate analysis)	History of Invasion	Year of description	Propagule pressure	Distance to source	Climate Match	Native distributional Range	Egg diameter	Endemism of recipient country	Fecundity	Habitat type/ preference	Growth rate	Introduction purpose	Lifespan	Trophic Breadth	Trophic Level	Parental Care	Physiological Tolerance	Taxonomy	Temperature tolerance	Salinity tolerance	Substrate preference	Oxygen tolerance	Size	Persentage successful establishment	No. of countries introduced	Length of Chela	Reproductive season (month)	Reproductive guild (e.g., phytophils, phytolithophils)	Reproductive bouts	Maturity age	Vulnerability (species intrinsic ability to respond to population pressure)	Upstream-downstream distribution	Altitudinal distribution	Juvenile period	Current velocity preference			History of establishment
Larson ER, Olden JD. Latent extinction and invasion risk of crayfishes in the southeastern United States. Conservation Biology. 2010;24(4):1099-110.	Larson and Olden, 2010	Crayfish	Missouri and Kentucky, Southeastern USA	Introduced --> Established	I-E	/	/	/	/	/	1	0	/	1	1	/	/	/	/	/	/	/	/	/	/	1	/	1	/	/	0	/	/	0	/	/	/	/	/	/			/
Zeng Y, Chong KY, Grey EK, Lodge DM, Yeo DC. Disregarding human pre-introduction selection can confound invasive crayfish risk assessments. Biological Invasions. 2015:1-13.	Zeng et al., 2015	Crayfish	Global	Introduced	I	/	1	/	/	/	1	/	/	1	0	/	1	/	/	/	/	/	0	/	/	/	/	0	/	/	1	/	/	/	/	/	/	/	/	/			/
Zeng Y, Chong KY, Grey EK, Lodge DM, Yeo DC. Disregarding human pre-introduction selection can confound invasive crayfish risk assessments. Biological Invasions. 2015:1-13.	Zeng et al., 2015	Crayfish	Global	Introduced --> Established	I-E	/	0	/	/	/	0	/	/	1	0	/	1	/	/	/	/	/	0	/	/	/	/	0	/	/	0	/	/	/	/	/	/	/	/	/			/
Zeng Y, Chong KY, Grey EK, Lodge DM, Yeo DC. Disregarding human pre-introduction selection can confound invasive crayfish risk assessments. Biological Invasions. 2015:1-13.	Zeng et al., 2015	Crayfish	Global	Established --> Spread	E-S	/	0	/	/	/	0	/	/	1	0	/	0	/	/	/	/	/	0	/	/	/	/	0	/	/	0	/	/	/	/	/	/	/	/	/			/
Devin S, Beisel J-N. Biological and ecological characteristics of invasive species: a gammarid study. Biological Invasions. 2007;9(1):13-24. doi: 10.1007/s10530-006-9001-0.	Devin and Beisel, 2007	Crustacean: Amphipoda: Gammarids	North America; Western Europe	Introduced --> Impact	I-IM	/	/	/	/	/	/	/	/	1	0	/	/	0	/	0	/	/	/	0	1	/	/	0	/	/	/	/	/	/	/	/	1	1	/	1			/
Bomford M, Kraus F, Barry SC, Lawrence E. Predicting establishment success for alien reptiles and amphibians: a role for climate matching. Biological Invasions. 2008;11(3):713. doi: 10.1007/s10530-008-9285-3.	Bomford et al., 2008	Herpetofauna	Global; Great Britain, California and Florida	Introduced --> Established	I-E	/	/	/	/	1	/	/	/	/	/	/	/	/	/	/	/	/	1	/	/	/	/	/	/	1	/	/	/	/	/	/	/	/	/	/			/
Van Wilgen NJ, Richardson DM. The Roles of Climate, Phylogenetic Relatedness, Introduction Effort, and Reproductive Traits in the Establishment of Non-Native Reptiles and Amphibians. Conservation Biology. 2012;26(2):267-77. doi: 10.1111/j.1523-1739.2011.01804.x.	Van Wilgen et al., 2012	Herpetofauna	California and Florida, USA	Introduced --> Established	I-E	/	/	1	/	1	/	/	/	0	/	/	/	/	/	/	/	/	/	/	/	/	/	/	/	/	/	/	/	0	0	/	/	/	1	/			/
Keller RP, Drake JM, Lodge DM. Fecundity as a Basis for Risk Assessment of Nonindigenous Freshwater Molluscs. Conservation Biology. 2007;21(1):191-200. doi: 10.1111/j.1523-1739.2006.00563.x.	Keller et al., 2007	Molluscs	Laurentian Great Lakes; United States	Established --> Impact	E-IM	/	/	/	/	/	0	/	/	1	/	/	/	0	/	/	0	/	/	/	/	/	/	0	/	/	/	/	0	/	/	/	/	/	/	/			/
Alcaraz C, Vila-Gispert A, García-Berthou E. Profiling invasive fish species: the importance of phylogeny and human use. Diversity and Distributions. 2005;11(4):289-98. doi: 10.1111/j.1366-9516.2005.00170.x.	Alcaraz et al., 2005	Fish	Iberian Peninsula	Univariate; Introduced --> Established (native vs established non-native)	*I-E	/	/	/	/	/	0	/	/	0	1	/	1	0	/	0	/	/	1	0	0	/	/	0	/	/	/	0	1	/	0	/	/	/	/	/			/
Alcaraz C, Vila-Gispert A, García-Berthou E. Profiling invasive fish species: the importance of phylogeny and human use. Diversity and Distributions. 2005;11(4):289-98. doi: 10.1111/j.1366-9516.2005.00170.x.	Alcaraz et al., 2005	Fish	Iberian Peninsula	Introduced --> Established (native vs established non-native)	I-E	/	/	/	/	/	1	/	/	0	0	/	0	0	/	0	/	/	0	0	0	/	/	0	/	/	/	1	0	/	0	/	/	/	/	/			/
Bomford M, Barry SC, Lawrence E. Predicting establishment success for introduced freshwater fishes: a role for climate matching. Biological Invasions. 2010;12(8):2559-71. doi: 10.1007/s10530-009-9665-3.	Bomford et al., 2010	Fish	Global; 10 countries	Introduced --> Established	I-E	/	/	/	/	1	/	/	/	/	/	/	/	/	/	/	/	/	1	/	/	/	/	/	/	1	/	/	/	/	/	/	/	/	/	/			/
Drake JM. Parental Investment and Fecundity, but Not Brain Size, Are Associated with Establishment Success in Introduced Fishes. Functional Ecology. 2007;21(5):963-8.	Drake, 2007	Fish	Global	Introduced --> Established	I-E	/	/	/	/	/	/	/	/	1	/	/	/	/	/	/	1	/	/	/	/	/	/	/	/	/	/	/	/	/	/	/	/	/	/	/			/
Grabowska J, Przybylski M. Life-history traits of non-native freshwater fish invaders differentiate them from natives in the Central European bioregion. Reviews in Fish Biology and Fisheries. 2015;25(1):165-78. doi: 10.1007/s11160-014-9375-5.	Grabowska and Przybylsk, 2015	Fish	Central European bioregion	Introduced --> Established (native vs established non-native)	I-E	/	/	/	/	/	/	1	/	1	/	/	/	1	/	/	1	/	/	/	/	/	/	1	/	/	/	/	/	1	1	/	/	/	/	/
Howeth JG, Gantz CA, Angermeier PL, Frimpong EA, Hoff MH, Keller RP, et al. Predicting invasiveness of species in trade: climate match, trophic guild and fecundity influence establishment and impact of non-native freshwater fishes. Diversity and Distributions. 2016;22(2):148-60. doi: 10.1111/ddi.12391.	Howeth et al., 2016	Fish	Laurentian Great Lakes	Introduced --> Established	I-E	/	/	/	/	1	0	0	/	0	0	/	/	0	0	0	0	/	0	0	0	/	/	0	0	/	/	/	/	/	/	/	/	/	/	/			/
Howeth JG, Gantz CA, Angermeier PL, Frimpong EA, Hoff MH, Keller RP, et al. Predicting invasiveness of species in trade: climate match, trophic guild and fecundity influence establishment and impact of non-native freshwater fishes. Diversity and Distributions. 2016;22(2):148-60. doi: 10.1111/ddi.12391.	Howeth et al., 2016	Fish	Laurentian Great Lakes	Established --> Impact	E-IM	/	/	/	/	0	0	0	/	1	0	/	/	0	0	1	0	/	0	0	0	/	/	0	0	/	/	/	/	/	/	/	/	/	/	/			/
Jeschke JM, Strayer DL. Determinants of vertebrate invasion success in Europe and North America. Global Change Biology. 2006;12(9):1608-19.	Jeschke and Strayer, 2006	Fish	North America; Europe	Introduced	I	/	/	/	/	/	1	1	/	0	/	/	1	0	0	0	0	/	/	/	/	/	/	0	/	0	/	/	/	/	0	/	/	/	/	/			/
Jeschke JM, Strayer DL. Determinants of vertebrate invasion success in Europe and North America. Global Change Biology. 2006;12(9):1608-19.	Jeschke and Strayer, 2006	Fish	North America; Europe	Introduced --> Spread	I-S	/	/	/	/	/	0	0	/	0	/	/	0	0	0	0	0	/	/	/	/	/	/	0	/	1	/	/	/	/	0	/	/	/	/	/			/
Jeschke JM, Strayer DL. Determinants of vertebrate invasion success in Europe and North America. Global Change Biology. 2006;12(9):1608-19.	Jeschke and Strayer, 2006	Fish	North America; Europe	Univariate; Introduced	*I	/	/	0	/	/	1	1	/	0	/	/	1	1	0	0	0	/	/	/	/	/	/	1	/	/	/	/	/	/	0	/	/	/	/	/			/
Kolar CS, Lodge DM. Ecological predictions and risk assessment for alien fishes in North America. Science. 2002;298(5596):1233-6.	Kolar & Lodge, 2002	Fish	Laurentian Great Lakes	Introduced --> Established	I-E	1	/	/	/	/	0	0	/	0	/	1	0	0	1	/	0	/	0	1	1	/	/	0	/	/	/	/	/	0	0	/	/	/	/	/			0
Kolar CS, Lodge DM. Ecological predictions and risk assessment for alien fishes in North America. Science. 2002;298(5596):1233-6.	Kolar & Lodge, 2002	Fish	Laurentian Great Lakes	Established --> Spread	E-S	0	/	/	/	/	0	0	/	0	/	1	0	0	0	/	0	/	0	1	0	/	/	0	/	/	/	/	/	0	0	/	/	/	/	/			0
Kolar CS, Lodge DM. Ecological predictions and risk assessment for alien fishes in North America. Science. 2002;298(5596):1233-6.	Kolar & Lodge, 2002	Fish	Laurentian Great Lakes	Spread --> Impact	S-IM	0	/	/	/	/	0	1	/	0	/	0	0	0	0	/	0	/	0	1	1	/	/	0	/	/	/	/	/	0	0	/	/	/	/	/			0
Liang S-H, Walther BA, Shieh B-S. Determinants of establishment success: Comparing alien and native freshwater fishes in Taiwan. PLOS ONE. 2020;15(7):e0236427. doi: 10.1371/journal.pone.0236427.	Liang et al., 2020	Fish	Taiwan	Univariate; Introduced --> Established	*I-E	/	/	/	/	0	/	/	/	1	/	/	1	/	0	0	/	/	0	1	/	/	/	1	1	0	/	/	/	/	/	/	/	/	/	/
Liang S-H, Walther BA, Shieh B-S. Determinants of establishment success: Comparing alien and native freshwater fishes in Taiwan. PLOS ONE. 2020;15(7):e0236427. doi: 10.1371/journal.pone.0236427.	Liang et al., 2020	Fish	Taiwan	Introduced --> Established	I-E	/	/	/	/	0	/	/	/	1	/	/	1	/	0	0	/	/	1	1	/	/	/	1	1	0	/	/	/	/	/	/	/	/	/	/
Marchetti MP, Moyle PB, Levine R. Invasive species profiling? Exploring the characteristics of non-native fishes across invasion stages in California. Freshwater Biology. 2004;49(5):646-61. doi: 10.1111/j.1365-2427.2004.01202.x	Marchetti et al., 2004a	Fish	California, USA	Introduced --> Established	I-E	1	/	1	0	/	1	/	/	0	/	/	/	1	/	0	1	1	/	/	/	/	/	0	/	/	/	/	/	/	/	/	/	/	/	/			/
Marchetti MP, Moyle PB, Levine R. Invasive species profiling? Exploring the characteristics of non-native fishes across invasion stages in California. Freshwater Biology. 2004;49(5):646-61. doi: 10.1111/j.1365-2427.2004.01202.x	Marchetti et al., 2004a	Fish	California, USA	Established --> Spread	E-S	1	/	0	1	/	0	/	/	0	/	/	/	0	/	1	0	0	/	/	/	/	/	0	/	/	/	/	/	/	/	/	/	/	/	/			/
Marchetti MP, Moyle PB, Levine R. Invasive species profiling? Exploring the characteristics of non-native fishes across invasion stages in California. Freshwater Biology. 2004;49(5):646-61. doi: 10.1111/j.1365-2427.2004.01202.x	Marchetti et al., 2004a	Fish	California, USA	Spread --> Integration (average abundance of an invaded species)	S-IN	1	/	0	1	/	0	/	/	0	/	/	/	0	/	0	0	1	/	/	/	/	/	1	/	/	/	/	/	/	/	/	/	/	/	/			/
Marchetti MP, Moyle PB, Levine R. Alien fishes in California watersheds: characteristics of successful and failed invaders. Ecological Applications. 2004;14(2):587-96.	Marchetti et al., 2004b	Fish	California, USA	Introduced --> Established (number of alien fishes as response var)	I-E	1	/	1	1	/	1	/	/	/	/	/	/	/	/	1	1	1	/	/	/	/	/	1	/	/	/	/	/	/	/	/	/	/	/	/			/
Marchetti MP, Moyle PB, Levine R. Alien fishes in California watersheds: characteristics of successful and failed invaders. Ecological Applications. 2004;14(2):587-96.	Marchetti et al., 2004b	Fish	California, USA	Established --> Spread	E-S	0	/	1	0	/	0	/	/	/	/	/	/	/	/	0	0	1	/	/	/	/	/	0	/	/	/	/	/	/	/	/	/	/	/	/			/
Marchetti MP, Moyle PB, Levine R. Alien fishes in California watersheds: characteristics of successful and failed invaders. Ecological Applications. 2004;14(2):587-96.	Marchetti et al., 2004b	Fish	California, USA	Spread --> Impact	S-IM	1	/	0	0	/	0	/	/	/	/	/	/	/	/	0	0	0	/	/	/	/	/	0	/	/	/	/	/	/	/	/	/	/	/	/			/
Ribeiro F, Elvira B, Collares-Pereira MJ, Moyle PB. Life-history traits of non-native fishes in Iberian watersheds across several invasion stages: a first approach. Biological Invasions. 2008;10(1):89-102.	Ribeiro et al., 2008	Fish	Iberian Peninsula	Introduced --> Established	I-E	1	/	0	1	/	0	/	/	0	/	/	/	0	/	0	0	0	/	/	/	/	/	1	/	/	/	/	/	/	/	/	/	/	/	/			/
Ribeiro F, Elvira B, Collares-Pereira MJ, Moyle PB. Life-history traits of non-native fishes in Iberian watersheds across several invasion stages: a first approach. Biological Invasions. 2008;10(1):89-102.	Ribeiro et al., 2008	Fish	Iberian Peninsula	Established --> Spread	E-S	1	/	0	0	/	1	/	/	0	/	/	/	0	/	1	1	0	/	/	/	/	/	1	/	/	/	/	/	/	/	/	/	/	/	/			/
Ribeiro F, Elvira B, Collares-Pereira MJ, Moyle PB. Life-history traits of non-native fishes in Iberian watersheds across several invasion stages: a first approach. Biological Invasions. 2008;10(1):89-102.	Ribeiro et al., 2008	Fish	Iberian Peninsula	Spread --> Integration (average value of species distribution and abundance)	S-IN	1	/	0	0	/	1	/	/	0	/	/	/	0	/	1	0	1	/	/	/	/	/	0	/	/	/	/	/	/	/	/	/	/	/	/			/
Ruesink JL. Global analysis of factors affecting the outcome of freshwater fish introductions. Conservation Biology. 2005;19(6):1883-93.	Rueskin, 2005	Fish	Global	Introduced --> Established	I-E	/	/	/	0	/	/	/	1	/	/	/	1	/	1	0	/	/	/	/	/	/	/	1	/	/	/	/	/	/	/	/	/	/	/	/			/
Vila-Gispert A, Alcaraz C, García-Berthou E. Life-history traits of invasive fish in small Mediterranean streams. Biological Invasions. 2005;7(1):107-16. doi: 10.1007/s10530-004-9640-y.	Vila-Gispert et al., 2005	Fish	Iberian Peninsula	Univariate; Introduced --> Established (native vs established non-native)	*I-E	/	/	/	/	/	/	0	/	1	0	/	/	0	/	0	0	1	/	/	/	/	/	0	/	/	/	/	/	0	0	/	/	/	/	/			/
Vila-Gispert A, Alcaraz C, García-Berthou E. Life-history traits of invasive fish in small Mediterranean streams. Biological Invasions. 2005;7(1):107-16. doi: 10.1007/s10530-004-9640-y.	Vila-Gispert et al., 2005	Fish	Iberian Peninsula	Introduced --> Established (native vs established non-native)	I-E	/	/	/	/	/	/	0	/	1	1	/	/	1	/	0	0	0	/	/	/	/	/	1	/	/	/	/	/	1	1	/	/	/	/	/			/
Webb A. Risk assessment model development for establishment success and impact of non-native freshwater fishes in the Wet Tropics Bioregion, northern Queensland, Australia. A Report to the Marine and Tropical Science Research Facility (MTSRF) and Terrain Pty. Ltd., 2008 Nov. Report No. 08/23.	Webb, 2008	Fish	Wet Tropics Bioregion, Queensland Australia	Introduced --> Established	I-E	/	/	/	/	0	0	1	/	/	/	/	1	/	0	/	1	/	0	1	0	/	1	1	1	1	/	/	/	/	/	1	/	/	/	/			/
Webb A. Risk assessment model development for establishment success and impact of non-native freshwater fishes in the Wet Tropics Bioregion, northern Queensland, Australia. A Report to the Marine and Tropical Science Research Facility (MTSRF) and Terrain Pty. Ltd., 2008 Nov. Report No. 08/23.	Webb, 2008	Fish	Wet Tropics Bioregion, Queensland Australia	Univariate; Introduced --> Established	*I-E	/	/	/	/	0	0	0	/	/	/	/	0	/	0	/	1	/	0	0	0	/	1	0	1	0	/	/	/	/	/	0	/	/	/	/			/
Webb A. Risk assessment model development for establishment success and impact of non-native freshwater fishes in the Wet Tropics Bioregion, northern Queensland, Australia. A Report to the Marine and Tropical Science Research Facility (MTSRF) and Terrain Pty. Ltd., 2008 Nov. Report No. 08/23.	Webb, 2008	Fish	Wet Tropics Bioregion, Queensland Australia	Established --> Impact	E-IM	/	/	/	/	1	1	1	/	/	/	/	0	/	0	/	0	/	0	1	0	/	1	1	0	1	/	/	/	/	/	0	/	/	/	/			/
Webb A. Risk assessment model development for establishment success and impact of non-native freshwater fishes in the Wet Tropics Bioregion, northern Queensland, Australia. A Report to the Marine and Tropical Science Research Facility (MTSRF) and Terrain Pty. Ltd., 2008 Nov. Report No. 08/23.	Webb, 2008	Fish	Wet Tropics Bioregion, Queensland Australia	Univariate; Established --> Impact	*E-IM	/	/	/	/	0	1	0	/	/	/	/	0	/	0	/	0	/	0	1	0	/	0	0	0	1	/	/	/	/	/	0	/	/	/	/			/
	Total number of times trait identified as predictor					9	1	4	4	5	11	6	1	13	3	2	9	4	2	5	7	6	4	8	3	1	3	13	4	6	1	1	1	2	2	1	1	1	1	1			0
