# Supplementary material for: Invasive species trait-based risk assessment for non-native freshwater fishes in a tropical city basin in Southeast Asia
Source: PLoS One. 2021 Mar 16;16(3):e0248480. doi: 10.1371/journal.pone.0248480 (PMC7963036; doi:10.1371/journal.pone.0248480)
Supplement: S1 Data — (XLSX) [file pone.0248480.s004.xlsx]

## Sheet: Database
S1 Dataset. Database of non-native freshwater fish species in Singapore and attributes analysed in the trait-based risk assessment.
Reference	Order	Family	Species	Common name	invasion.history	Status (ES = established; FailedES = failed to establish)	year.of.introduction	Natural distribution	Remarks	habitat.generalist	potamodromous	max.tl.length	max.sl.length	max.weight	Length-weight r/s if max weight not found	max.lifespan	mode.of.reproduction	min.time.to.hatching	min.male.reproductive.age	min.female.reproductive.age	min.mature.egg.diameter	ave.mature.egg.diameter	max.mature.egg.diameter	absolute.fecundity	max.male.gsi	max.female.gsi	parental.care	pattern.of.parental.care	adult.gregarious	diet	trophic.level	water.column	habitat.type	habitat.slow.flow	habitat.substrate	habitat.fresh.or.brackish	habitat.ph	ph.median	ph.range	habitat.tempt	temp.median	temp.range	large.river	air.breathing	human.uses.biological.control	human.uses.gamefish	human.uses.aquarium	human.uses.aquaculture	human.uses.angling
Ng, H. H. & H. H. Tan, 2010. An Annotated Checklist of the Non-native Freshwater Fish Species in the Reservoirs of Singapore. COSMOS, 6: 95- 116.	Cichliformes	Cichlidae	Acarichthys heckelii	Threadfin acara		ES
Tan, H. H. & K. K. P. Lim, 2008. Acarichthys heckelii (Muller & Troschel), an introduced cichlid fish in Singapore. Nature in Singapore, 1: 129–133.	Cichliformes	Cichlidae	Acarichthys heckelii	Threadfin acara			2006; common and widespread in 2008; aquarium fish since 1980s
Kullander, S. O., 2003. Family Cichlidae (cichlids), in: Reis, R. E., Kullander, S. O. and Ferraris, C. J. Jr (eds.), Check List of the Freshwater Fishes of South and Central America, Edipucrs, Porto Alegre, pp. 605- 654.	Cichliformes	Cichlidae	Acarichthys heckelii	Threadfin acara				Along the mainstream Amazon River in Peru, Colombia, and Brazil, including lower parts of the Putumayo, Trombetas, Negro, and Xingu rivers; lower Tocantins and Capim rivers; Branco River (Amazon as drainage) in Brazil and Guyana, and the Essequibo River in Guyana
Tan, H. H. and Lim, K. K. P., 2008. Acarichthys heckelii (Müller & Troschel), an introduced cichlid fish in Singapore, Nature in Singapore, 1: 129- 133.	Cichliformes	Cichlidae	Acarichthys heckelii	Threadfin acara		ES																								Insectivore
Axelrod, H. R., C. W. Emmens, W. E. Burgess & N. Pronek, 1986. Exotic Tropical Fishes. 4th Edition. T.F.H. Publications Inc., USA. 1302 pp. Boruchowitz, D. E., 2006. Guide to Cichlids. T.F.H. Publications Inc., USA. 448 pp.	Cichliformes	Cichlidae	In FYP list but excl due to lacked data	Threadfin acara								150																									6.5- 7.2
Loiselle, P. V., 1994. The Cichlid Aquarium. 2nd Edition. Tetra-Press, Germany. 447 pp.	Cichliformes	Cichlidae	Acarichthys heckelii	Threadfin acara
N. Chin, pers. comm. In: Tan, H. H. and Lim, K. K. P., 2008. Acarichthys heckelii (Müller & Troschel), an introduced cichlid fish in Singapore, Nat Singapore 1: 129- 133.	Cichliformes	Cichlidae	Acarichthys heckelii	Threadfin acara																																											yes but uncertain
Yeo, D. C. J. & C. S. W. Chia, 2010. Introduced species in Singapore: An overview. COSMOS, 06: 23-37.	Cichliformes	Cichlidae	Acarichthys heckelii	Threadfin acara	no			Central to South America
Balon, E.K., 1990. Epigenesis of an epigeneticist: the development of some alternative concepts on the early ontogeny and evolution of fishes. Guelph Ichthyol. Rev. 1:1-48.	Cichliformes	Cichlidae	Acarichthys heckelii	Threadfin acara																							guarders	nesters
Liew, J., H. Tan, Y. Yi and D. Yeo, 2014. Ecology and origin of the introduced cichlid Acarichthys heckelii in Singapore’s fresh waters—first instance of establishment. Environmental Biology of Fishes, 97: 1109–1118	Cichliformes	Cichlidae	Acarichthys heckelii	Threadfin acara									151.1												0.333	10				omnivorous																	yes
Riede, K., 2004. Global register of migratory species - from global to regional scales. Final Report of the R&D-Projekt 808 05 081. Federal Agency for Nature Conservation, Bonn, Germany. 329 pp. ; Fishbase	Cichliformes	Cichlidae	Acarichthys heckelii	Threadfin acara							yes																					benthopelagic				freshwater				23-26
Baensch, H.A. and R. Riehl, 1985. Aquarien atlas. Band 2. Mergus, Verlag für Natur-und Heimtierkunde GmbH, Melle, Germany. 1216 pp. ; Fishbase	Cichliformes	Cichlidae	Acarichthys heckelii	Threadfin acara									200
Bayley, P. B., 1988. Factors affecting growth rates of young tropical floodplain fishes: seasonality and density-dependence. Environmental Biology of Fishes, 21: 127-142.	Cichliformes	Cichlidae	Acarichthys heckelii	Threadfin acara										145
Cichocki, F. P., 1976. Cladistic history of Cichlid Fishes and reproductive strategies of the American Genera Acarichthys, Biotodoma, and Geophagus. Michigan: Unpublished Ph.D. Dissertation, University of Michigan. Cited in: Wayne S. Leibel, 1984. Heckel's Thread-Finned Acara Acarichthys heckelii (Mueller and Troschel 1848). Freshwater and Marine Aquarium Magazine, Jan 1984; pp. 15-19, 78-86. Rep…	Cichliformes	Cichlidae	Acarichthys heckelii	Threadfin acara																				2000
Leibel, W. S,. 1984. Heckel's Thread-Finned Acara Acarichthys heckelii (Mueller and Troschel 1848). Freshwater and Marine Aquarium Magazine, Jan 1984; pp. 15-19, 78-86. Reproduced in: http://www.cichlidae.com/article.php?id=59 Leibel, Wayne. (August 15, 1997). "Heckel's Thread-Finned Acara Acarichthys heckelii (Mueller and Troschel 1848)". The Cichlid Room Companion. Retrieved on December 26, 201…	Cichliformes	Cichlidae	Acarichthys heckelii	Threadfin acara																									unlikely as adults are unpredictably aggressive towards conspecifics (in captivity)				lentic and lotic		mixed silica sand ­ compact peat bottom; female dig burrows and tunnels into peat as chambers for eggs								unlikely it is large river species
GISD ; 26 Dec 2014	Cichliformes	Cichlidae	Acarichthys heckelii	Threadfin acara	no
http://www.seriouslyfish.com/species/acarichthys-heckelii/ ; 26 Dec 2014	Cichliformes	Cichlidae	Acarichthys heckelii	Threadfin acara					an intriguing spawning strategy whereby females compete for territories and excavate complex, burrow-like substructures from the substrate. These can have several entrances, some of which may be false, and generally consist of a more-or-less vertical main entrance leading to a horizontal tunnel at the end of which is a larger chamber where the eggs are deposited.								oviparous		2	2
http://www.fishbase.se/summary/Acarichthys-heckelii.html ; 26 Dec 2014	Cichliformes	Cichlidae	Acarichthys heckelii	Threadfin acara				South America: along mainstream Amazon River in Peru, Colombia, and Brazil, including lower parts of the Putumayo, Trombetas, Negro, and Xingu rivers; lower Tocantins and Capim rivers; Branco River (Amazonas basin) in Brazil and Guyana, and the Essequibo River in Guyana.	hole nesters																						2.7 ±0.28 se													Unlikely
Compiled	Cichliformes	Cichlidae	Acarichthys heckelii	Threadfin acara	no	ES	2006			NA	yes	150	200	145		NA	oviparous	NA	2	2	NA	NA	NA	2000	0.333	10	guarders	nesters	no	omnivorous	2.7	benthopelagic	both		peat	freshwater		6.85	0.7		24.5	3	NA	no	no	no	yes	no	no
Kullander S. O., 2003. Family Cichlidae (cichlids), in: Reis R. E., S. O. Kullander and Ferraris C. J. Jr (eds.), Check List of the Freshwater Fishes of South and Central America, Edipucrs, Porto Alegre. Pp. 605-654.	Cichliformes	Cichlidae	Amphilophus citrinellus	Midas cichlid		ES		Atlantic slope of Nicaragua and Costa Rica in the San Juan River drainage, including the lakes Nicaragua, Managua, Masaya, and Apoyo.
Ng, H. H. & H. H. Tan, 2010. An Annotated Checklist of the Non-native Freshwater Fish Species in the Reservoirs of Singapore. COSMOS, 6: 95- 116.	Cichliformes	Cichlidae	Amphilophus citrinellus	Midas cichlid		ES	2010
Yeo, D. C. J. & C. S. W. Chia, 2010. Introduced species in Singapore: An overview. COSMOS, 06: 23-37.	Cichliformes	Cichlidae	Amphilophus citrinellus	Midas cichlid	yes			Central to South America
Conkel, D., 1993. Cichlids of North and Central America. T.F.H. Publications, Inc., USA. ; Fishbase	Cichliformes	Cichlidae	Amphilophus citrinellus	Midas cichlid																										omnivorous		benthopelagic	mainly lentic		Found in lakes; uncommon in the rivers but will penetrate the lower river valleys where the water is slow flowing or tranquil	freshwater				23-33
Kullander, S.O., 2003. Cichlidae (Cichlids). p. 605-654. In R.E. Reis, S.O. Kullander and C.J. Ferraris, Jr. (eds.) Checklist of the Freshwater Fishes of South and Central America. Porto Alegre: EDIPUCRS, Brasil. ; Fishbase	Cichliformes	Cichlidae	Amphilophus citrinellus	Midas cichlid									244
Yamamoto, M.N. and A.W. Tagawa, 2000. Hawai'i's native and exotic freshwater animals. Mutual Publishing, Honolulu, Hawaii. 200 p. ; Fishbase	Cichliformes	Cichlidae	Amphilophus citrinellus	Midas cichlid
Baensch, H.A. and R. Riehl, 1985. Aquarien atlas. Band 2. Mergus, Verlag für Natur-und Heimtierkunde GmbH, Melle, Germany. 1216 pp. ; Fishbase	Cichliformes	Cichlidae	Amphilophus citrinellus	Midas cichlid																				1000
Lavery, R.J., 1991. Physical factors determining spawning site selection in a Central American hole nester, Cichlasoma nigrofasciatum. Environ. Biol. Fish. 31(2):203-206. ; Fishbase Yamamoto, M.N. and A.W. Tagawa, 2000. Hawai'i's native and exotic freshwater animals. Mutual Publishing, Honolulu, Hawaii. 200 pp. ; Fishbase	Cichliformes	Cichlidae	Amphilophus citrinellus	Midas cichlid																							guarders	nesters							Spawn preferentially on the ceiling of natural caves (Ref. 38966). Deposit eggs on hard substrates, such as rocks or logs; both parents guarding the eggs and the fry for several weeks
Oldfield, R. G., J. McCrary and K. R. McKaye, 2006. Habitat use, social behavior, and female and male size distributions of juvenile Midas cichlids, Amphilophus cf. citrinellus, in Lake Apoyo, Nicaragua. Caribbean Journal of Science, 42: 197.	Cichliformes	Cichlidae	Amphilophus citrinellus	Midas cichlid													oviparous		1.5	1.5									no
Oldfield, R. G., 2011. Gonad development in Midas cichlids and the evolution of sex change in fishes. Evolution & development, 13: 352-360. http://deepblue.lib.umich.edu/bitstream/handle/2027.42/87055/j.1525-142X.2011.00490.x.pdf?sequence=1	Cichliformes	Cichlidae	Amphilophus citrinellus	Midas cichlid
Oldfield, R., 2007. Behavioral interaction, body size, and sex determination in the Midas cichlid, Amphilophus citrinellus. Journal of Fisheries International, 2: 242-249. http://docsdrive.com/pdfs/medwelljournals/jfish/2007/242-249.pdf	Cichliformes	Cichlidae	Amphilophus citrinellus	Midas cichlid										100
Tampubolon, P. A. R., 2013. Ecobiology Character of Midas Cichlid (Amphilophus citrinellus Günther, 1864) as A Basis for Controlling Alien Fish Species in Ir. H. Djuanda Reservoir, West Java. Bogor Agricultural University Scientific Repository	Cichliformes	Cichlidae	Amphilophus citrinellus	Midas cichlid										187.18										3299 total fecundity
Rogers, W., 1988. Parental investment and division of labor in the Midas cichlid (Cichlasoma citrinellum). Ethology, 79: 126-142.	Cichliformes	Cichlidae	Amphilophus citrinellus	Midas cichlid					monogamous; both parents protect and maintain breeding site															5000	0.914	3.607
Barnett, C., 1977. Chemical recognition of the mother by the young of the cichlid fish, Cichlasoma citrinellum. Journal of Chemical Ecology, 3: 461-466.	Cichliformes	Cichlidae	Amphilophus citrinellus	Midas cichlid												5
Coleman, R. M. and P. G. Alison, 1998. Egg Size Determines Offspring Size in Neotropical Cichlid Fishes (Teleostei: Cichlidae). Copeia, 1998: 209-213.	Cichliformes	Cichlidae	Amphilophus citrinellus	Midas cichlid																	1.3
Noakes, D.L.G. & G.W. Barlow. 1973a. Ontogeny of parentcontacting in young Cichlasoma citrinellum (Pisces. Cichlidae). Behaviour 46: 221-255.	Cichliformes	Cichlidae	Amphilophus citrinellus	Midas cichlid					young feeds on mucus produced by parents
http://www.fao.org/fishery/introsp/8895/en ; 27 Dec 2014	Cichliformes	Cichlidae	Amphilophus citrinellus	Midas cichlid																																											yes
GISD ; 27 Dec 2014	Cichliformes	Cichlidae	Amphilophus citrinellus	Midas cichlid	no
http://www.seriouslyfish.com/species/amphilophus-citrinellus/ ; 27 Dec 2014	Cichliformes	Cichlidae	Amphilophus citrinellus	Midas cichlid														2
http://www.fishbase.se/summary/Amphilophus-citrinellus.html ; 27 Dec 2014	Cichliformes	Cichlidae	Amphilophus citrinellus	Midas cichlid				Central America: Atlantic slope of Nicaragua and Costa Rica (San Juan River drainage, including Lakes Nicaragua, Managua, Masaya and Apoyo).			Unlikely																				3.2 ±0.47 se												no
Compiled	Cichliformes	Cichlidae	Amphilophus citrinellus	Midas cichlid	yes	ES	2010			NA	NA	NA	244	187.18		5	oviparous	2	1.5	1.5	1.3	NA	NA	5000	0.914	3.607	guarders	nesters	no	omnivorous	3.2	benthopelagic	lentic	NA	hard substrate	freshwater	NA	NA	NA		28	10	no	NA	no	no	yes	no	no
Yeo, D. C. J. & C. S. W. Chia, 2010. Introduced species in Singapore: An overview. COSMOS, 06: 23-37.	Cichliformes	Cichlidae	Apistogramma borellii	umbrella dwarf cichlid	no	Failed ES		Central to South America
Kullander, S. O., 2003. Family Cichlidae (cichlids). In: Reis, R. E., S. O. Kullander & C. J. Jr. Ferraris (eds.), Check List of the Freshwater Fishes of South and Central America. Edipucrs, Porto Alegre. Pp. 605- 654.	Cichliformes	Cichlidae	Apistogramma borellii	umbrella dwarf cichlid									39
Liew, J. H., H. H. Tan & D. C. J. Yeo, 2012. Some cichlid fishes recorded in Singapore. Nature in Singapore, 5: 229–236.	Cichliformes	Cichlidae	Apistogramma borellii	umbrella dwarf cichlid																													intolerant to poor water quality														Yes
Records coll. H. H. Tan et al., 8 Sep.1999 Liew, J. H., H. H. Tan & D. C. J. Yeo, 2012. Some cichlid fishes recorded in Singapore. Nature in Singapore, 5: 229–236.	Cichliformes	Cichlidae	Apistogramma borellii	umbrella dwarf cichlid			1999
Riehl, R. and H.A. Baensch, 1991. Aquarien Atlas. Band. 1. Melle: Mergus, Verlag für Natur-und Heimtierkunde, Germany. 992 pp. ; Fishbase	Cichliformes	Cichlidae	Apistogramma borellii	umbrella dwarf cichlid																				70			guarders	clutch tenders				benthopelagic				freshwater	6-8			24-25
Mills, D. and G. Vevers, 1989. The Tetra encyclopedia of freshwater tropical aquarium fishes. Tetra Press, New Jersey. 208 pp. ; Fishbase	Cichliformes	Cichlidae	Apistogramma borellii	umbrella dwarf cichlid																										carnivorous
Ford, F. and M. Devlin, 2013. Wild: 75 Freshwater Tropical Fish of the World. Greenwich Workshop Press, Connecticut. 176 pp.	Cichliformes	Cichlidae	Apistogramma borellii	umbrella dwarf cichlid						no	no																			carnivorous			both				aquarium: 5-8			aquarium: 20-26
Pereira, M. J. and Y. R. Súarez, 2011. BIOLOGIA POPULACIONAL DE Apistogramma trifasciata E Apistogramma borellii (PERCIFORMES, CICHLIDAE) EM LAGOAS DO PANTANAL DO RIO NEGRO (AQUIDAUANA-MS). Anais do 7° ENIC, 1. http://periodicos.uems.br/index.php/enic7/article/view/1760	Cichliformes	Cichlidae	Apistogramma borellii	umbrella dwarf cichlid										1.08	A. borellii to the equation that describes the relationship weight / length for males was found Weight = 0.000011840 * Standard length 3.293 (CI = 3.188 to 3.398). As for the females found the equation was: Weight = 0.000014747 * Standard length 3.228											3																	yes
Kuenzer, E. and P. Kuenzer, 1962. Untersuchungen zur Brutpflege der Zwergcichliden Apistogramma reitzigi und A. borellii. Zeitschrift für Tierpsychologie, 19: 56-83.	Cichliformes	Cichlidae	Apistogramma borellii	umbrella dwarf cichlid														2
GISD ; 6 Jan 2015	Cichliformes	Cichlidae	Apistogramma borellii	umbrella dwarf cichlid	no
http://www.seriouslyfish.com/species/apistogramma-borellii/ ; 6 Jan 2015	Cichliformes	Cichlidae	Apistogramma borellii	umbrella dwarf cichlid									65																no
http://www.fishbase.ca/summary/Apistogramma-borellii.html ; 6 Jan 2015	Cichliformes	Cichlidae	Apistogramma borellii	umbrella dwarf cichlid		introduced		South America: Paraguay River basin and along the lower Paraná River in Argentina									oviparous														3.3 ±0.40 se				shaded, peat-stained waters; often hide in vegetation									uncertain
Compiled	Cichliformes	Cichlidae	Apistogramma borellii	umbrella dwarf cichlid	no	FailedES	1999			no	no	NA	65	1.08		NA	oviparous	2	NA	NA	NA	NA	NA	70	NA	3	guarders	clutch tenders	no	carnivorous	3.3	benthopelagic	both	NA	vege	freshwater		7	2	24.5	1		yes	uncertain	no	no	yes	no	no
Pers. Obs. By Kelvin Lim in: Liew, J. H., H. H. Tan & D. C. J. Yeo, 2012. Some cichlid fishes recorded in Singapore. Nature in Singapore, 5: 229–236.	Cichliformes	Cichlidae	Astronotus ocellatus	oscar		FailedES		Singapore Botanic Gardens, Swan Lake																																							Yes
Beeching, S. C., 1992. Visual assessment of relative body size in a cichlid fish, the oscar, Astronotus ocellatus. Ethology, 90: 177–186.	Cichliformes	Cichlidae	Astronotus ocellatus	oscar									470
Almeida-Val, V. M. F., A. L. Val, W. P. Duncan, F. C. A. Souza, M. N. Paula-Silva & S. Land, 2000. Scaling effects on hypoxia tolerance in the Amazon fish Astronotus ocellatus (Perciformes: Cichlidae): Contribution of tissue enzyme levels. Comparative Biochemistry and Physiology, 125(Part B): 219–226.	Cichliformes	Cichlidae	Astronotus ocellatus	oscar				Amazon floodplains of South America	tolerant to hypoxic conditions
Ng, P. K. L., L. M. Chou & T. J. Lam, 1993. The Status and Impact of Introduced Freshwater Animals in Singapore. Biological Conservation, 64: 19-24.	Cichliformes	Cichlidae	Astronotus ocellatus	oscar			feral at least in 1993
Liew, J. H., H. H. Tan and D. C. Yeo, 2012. Some cichlid fishes recorded in Singapore. Nat Singap, 5: 229-236.	Cichliformes	Cichlidae	Astronotus ocellatus	oscar			2004
Ng, P. K. L. & K. K. P. Lim, 1997. The diversity and conservation status of fishes in the nature reserves of Singapore. The Gardens’ Bulletin, Singapore, 49: 245–265.	Cichliformes	Cichlidae	Astronotus ocellatus	oscar			1997; but Liew et al., 2012 said they did not cite observations or specimen
Muusze B, Marcon JL, Van den Thillart G and Almeida-Val VMF (1998) Review: Hypoxia tolerance of Amazon fish - respirometry and energy metabolism of the cichlid Astronotus ocellatus. Comp Biochem Physiol 120A:151-156. cited in: http://www.scielo.br/scielo.php?pid=S1415-47572003000100005&script=sci_arttext	Cichliformes	Cichlidae	Astronotus ocellatus	oscar																																								no but hypoxic tolerant
Riehl, R. and H.A. Baensch, 1991. Aquarien Atlas. Band. 1. Melle: Mergus, Verlag für Natur-und Heimtierkunde, Germany. 992 pp. ; Fishbase	Cichliformes	Cichlidae	Astronotus ocellatus	oscar																												benthopelagic				freshwater	6-8			22-25
IGFA, 2001. Database of IGFA angling records until 2001. IGFA, Fort Lauderdale, USA. ; Fishbase	Cichliformes	Cichlidae	Astronotus ocellatus	oscar								457		1600
Lopez, H.L., R.C. Menni and A.M. Miguelarena, 1987. Lista de los peces de agua dulce de la Argentina. Biologia Acuatica No. 12, 50 p. (Instituto de Limnologia "Dr. Raul A. Ringuelet"). ; Fishbase	Cichliformes	Cichlidae	Astronotus ocellatus	oscar				South America: Amazon River basin in Peru, Colombia and Brazil; French Guiana. Reported from Argentina
Page, L.M. and B.M. Burr, 1991. A field guide to freshwater fishes of North America north of Mexico. Houghton Mifflin Company, Boston. 432 pp. ; Fishbase	Cichliformes	Cichlidae	Astronotus ocellatus	oscar																										carnivorous					Preferably inhabits quiet shallow waters in mud-bottomed and sand-bottomed canals and ponds
Mills, D. and G. Vevers, 1989. The Tetra encyclopedia of freshwater tropical aquarium fishes. Tetra Press, New Jersey. 208 pp. ; Fishbase	Cichliformes	Cichlidae	Astronotus ocellatus	oscar														3
Breder, C.M. and D.E. Rosen, 1966. Modes of reproduction in fishes. T.F.H. Publications, Neptune City, New Jersey. 941 pp. ; Fishbase	Cichliformes	Cichlidae	Astronotus ocellatus	oscar																							guarders	clutch tenders
Webb, A., 2008. Risk assessment model development for establishment success and impact of non-native freshwater fishes in the Wet Tropics Bioregion, northern Queensland, Australia. A Report to the Marine and Tropical Science Research Facility (MTSRF) and Terrain Pty. Ltd.,Report No. 08/23. http://researchonline.jcu.edu.au/28221/1/28221_Webb_2006.pdf	Cichliformes	Cichlidae	Astronotus ocellatus	oscar																																				tolerance: 12.7-40.1
Muusze, B., J. Marcon, G. van den Thillart and V. Almeida-Val, 1998. Hypoxia tolerance of Amazon fish: Respirometry and energy metabolism of the cichlid Astronotus Ocellatus. Comparative Biochemistry and Physiology Part A: Molecular & Integrative Physiology, 120: 151-156.	Cichliformes	Cichlidae	Astronotus ocellatus	oscar						generalist																																		no but hypoxia tolerant
Ford, F. and M. Devlin, 2013. Wild: 75 Freshwater Tropical Fish of the World. Greenwich Workshop Press, Connecticut. 176 pp.	Cichliformes	Cichlidae	Astronotus ocellatus	oscar												15 in captivity														primarily carnivorous			lotic	yes									no
Paes, M. d. C. F., L. C. Makino, L. A. Vasquez, J. B. K. Fernandes and L. S. O. Nakaghi, 2012. Early development of Astronotus ocellatus under stereomicroscopy and scanning electron microscopy. Zygote, 20: 269-276.	Cichliformes	Cichlidae	Astronotus ocellatus	oscar													oviparous	1.916	0.833	0.833				2000 per clutch									lotic
Latini, A. and M. Petrere, 2004. Reduction of a native fish fauna by alien species: an example from Brazilian freshwater tropical lakes. Fisheries Management and Ecology, 11: 71-79.	Cichliformes	Cichlidae	Astronotus ocellatus	oscar	some impact; reduced richness of the local fish community																									omnivorous
Rezvani, A., B. M. Amiri, H. Manouchehri and R. Abadian, 2011. Measurement of Gonadal Development of Astronotus ocellatus (Cuvier, 1829) as a Result of Feeding Earthworm (Eisenia foetida). Parameters, 1: T2. International Journal of Research in Fisheries and Aquaculture 2011; 1(1): 11-13. http://urpjournals.com/tocjnls/35_3.pdf	Cichliformes	Cichlidae	Astronotus ocellatus	oscar																				3679 ; fed earthworms
Paes, M. d. C. F., 2013. Induced reproduction and early development histology of Oscar Astronotus ocellatus (Agassiz, 1831). Zygote (Cambridge): 1-10.	Cichliformes	Cichlidae	Astronotus ocellatus	oscar																	1.593 ; hormone used to induced spawning		2.018 ; hormone used to induced spawning
Gonzalez, E., M. P. Varona and P. Cala, 1996. Astronotus ocellatus (PISCES: CICHlIDAE), EN LOS ALREDEDORES DE LETICIA, AMAZONIA. Dahlia, 1:51-62. http://www.acictios.org/Dahlia%201/Revista%201,%20Art.5.%20Gonzalez%20et%20al.%20DATOS%20BIOLOGICOS%20DEL%20OSCAR.pdf	Cichliformes	Cichlidae	Astronotus ocellatus	oscar															0.583						0.1	1.05				Likely omnivorous since it does eat both animal and plant
GISD ; 7 Jan 2015	Cichliformes	Cichlidae	Astronotus ocellatus	oscar	no
http://www.seriouslyfish.com/species/astronotus-ocellatus/ ; 7 Jan 2015	Cichliformes	Cichlidae	Astronotus ocellatus	oscar	invasive pest in some countries											20													Unlikely	omnivorous- but prefer meat					Most often found in the shallows of slow-moving or still waters in forested areas. It appears to favour silt-laden white water habitats, where it is typically associated with submerged tree roots or under cover of marginal vegetation.
http://www.fishbase.org/summary/Astronotus-ocellatus.html ; 7 Jan 2015	Cichliformes	Cichlidae	Astronotus ocellatus	oscar				4°N - 15°S, 78°W - 47°W																							2.8 ±0.32 se
Compiled	Cichliformes	Cichlidae	Astronotus ocellatus	oscar	yes	FailedES	1993			yes	NA	457	470	1600		20	oviparous	1.916	0.583	0.833	1.593		2.018	3679	0.1	1.05	guarders	clutch tenders	NA	omnivorous	2.8	benthopelagic	lotic	yes	sandy and vege	freshwater		7	2		23.5	3	no	no but hypoxia tolerant	no	no	yes	no	no
Lim, K. K. P.and P. K. L. Ng, 1990. A Guide to the Common Freshwater Fishes of Singapore, Singapore Science Centre, Singapore. 160pp.	Cypriniformes	Cyprinidae	Barbodes semifasciolatus	Green barb or Chinese barb			maybe early 1900s					70																				near bottom
Alfred, E. R., 1966. The fresh-water fishes of Singapore. Zoologische Verhandelingen, 78: 1-68, 1966.	Cypriniformes	Cyprinidae	Barbodes semifasciolatus	Green barb or Chinese barb			earliest specimen dates 1912
Baker, N. & K. K. P. Lim, 2012. Wild Animals of Singapore. A Photographic Guide to Mammals, Reptiles, Amphibians and Freshwater Fishes. Updated edition. Draco Publishing and Distribution Pte. Ltd. and Nature Society, Singapore. 180 pp.	Cypriniformes	Cyprinidae	Barbodes semifasciolatus	Green barb or Chinese barb		ES
Yeo, D. C. J. & C. S. W. Chia, 2010. Introduced species in Singapore: An overview. COSMOS, 06: 23-37.	Cypriniformes	Cyprinidae	Barbodes semifasciolatus	Green barb or Chinese barb	yes	ES		Asia
Shao, K.-T. and P.L. Lim, 1991. Fishes of freshwater and estuary. Encyclopedia of field guide in Taiwan. Recreation Press, Co., Ltd., Taipei. vol. 31. 240 pp. (in Chinese).	Cypriniformes	Cyprinidae	Barbodes semifasciolatus	Green barb or Chinese barb																												benthopelagic				Freshwater	6-8
Riehl, R. and H.A. Baensch, 1991. Aquarien Atlas. Band. 1. Melle: Mergus, Verlag für Natur-und Heimtierkunde, Germany. 992 pp.	Cypriniformes	Cyprinidae	Barbodes semifasciolatus	Green barb or Chinese barb																							non-guarders	open substratum egg scatterer												18-24
Kottelat, M., 2001. Fishes of Laos. Wildlife Heritage Trust Publications, Colombo. 198 pp.	Cypriniformes	Cyprinidae	Barbodes semifasciolatus	Green barb or Chinese barb				Red River basin, southwestern China, including Hainan
Mills, D. and G. Vevers, 1989. The Tetra encyclopedia of freshwater tropical aquarium fishes. Tetra Press, New Jersey. 208 pp.	Cypriniformes	Cyprinidae	Barbodes semifasciolatus	Green barb or Chinese barb																										omnivorous
Man, S.H. and I.J. Hodgkiss, 1981. Hong Kong freshwater fishes. Urban Council, Wishing Printing Company, Hong Kong. 75 pp.	Cypriniformes	Cyprinidae	Barbodes semifasciolatus	Green barb or Chinese barb
Jung, C. H., 2004. Reproductive Biology of Cyrpinid teleost, Puntius semifasciolatus in the Wu River. Masters dissertation, Life Sciences Master Degree program, National Chung Hsing University. http://nchuir.lib.nchu.edu.tw/handle/309270000/96770	Cypriniformes	Cyprinidae	Barbodes semifasciolatus	Green barb or Chinese barb															17.5mm	21mm				122-2596	4.125	13
Lai, H. T., S. J. Weng, J. T. Chang, C. C. Tsay and J. Y. Shy, 2008. Induced Spawning and Larval Development of the Half-striped Barb Puntius semifasciolatus (Günther, 1868). Endemic Species Research, 10: 35-44.	Cypriniformes	Cyprinidae	Barbodes semifasciolatus	Green barb or Chinese barb													oviparous	0.9166				1.2 after fertilisation; induced to spawn		avg 150									lentic, lotic		brooks and small lakes								small
http://evolution.science.nus.edu.sg/Ornamental_fish.html	Cypriniformes	Cyprinidae	Barbodes semifasciolatus	Green barb or Chinese barb																																											yes
http://www.seriouslyfish.com/species/barbodes-semifasciolatus/	Cypriniformes	Cyprinidae	Barbodes semifasciolatus	Green barb or Chinese barb									75																					yes	typically associated with areas of dense aquatic or riparian vegetation
http://www.fishbase.org/summary/Puntius-semifasciolatus.html	Cypriniformes	Cyprinidae	Barbodes semifasciolatus	Green barb or Chinese barb										google scholar no result		2.7 (Fishbase life history tool)													yes		2.8 ±0.28 se													no
Compiled	Cypriniformes	Cyprinidae	Barbodes semifasciolatus	Green barb or Chinese barb	yes	ES	1912			NA	NA	70	75	NA		NA	oviparous	0.9166	NA	NA	NA	1.2	NA	2596	4.125	13	nonguarders	open substratum	yes	omnivorous	2.8	benthopelagic	both	yes	vege	freshwater							no	no	no	no	yes	no	no
Tan HH, Lim KKP, Liew JH, Low BW, Lim RBH, Kwik JTB, et al. The non-native freshwater fishes of Singapore: an annotated compilation. Raffles Bulletin of Zoology. 2020;68:150-95. doi: 10.26107/RBZ-2020-0016.	Cypriniformes	Cyprinidae	Barbonymus gonionotus	Java barb	no	FailedES
https://circle.ubc.ca/handle/2429/1790	Cypriniformes	Cyprinidae	Barbonymus gonionotus	Java barb
Alfred, M. E. R., 1965. Part 4 Fish Rare and Endangered Fresh–Water Fishes of Malaya and Singapore. In: Talbot, L. M. & Martha H. Talbot (eds.), Conservation in Tropical South East Asia, International Union for Conservation of Nature and Natural Resources, Morges, Switzerland. Pp. 325-331.	Cypriniformes	Cyprinidae	Barbonymus gonionotus	Java barb			at least 1964 though indicated as rare																																									for food
Alfred, E. R., 1966. The fresh-water fishes of Singapore. Zoologische Verhandelingen, 78: 1-68, 1966.	Cypriniformes	Cyprinidae	Barbonymus gonionotus	Java barb			1963 Singapore first got a stock of it and distributed it to local fish culturists
Riede, K., 2004. Global register of migratory species - from global to regional scales. Final Report of the R&D-Projekt 808 05 081. Federal Agency for Nature Conservation, Bonn, Germany. 329 pp. ; Fishbase	Cypriniformes	Cyprinidae	Barbonymus gonionotus	Java barb							yes																					benthopelagic				freshwater
Hardjamulia, A., K.E. Setiadi and N.S. Rabegnatar, 1988. Some biological aspects of the predominant fish species in the Jatiluhur Reservoir, West Java, Indonesia. p. 98-104. In S. De Silva (ed.) Reservoir fishery management and development in Asia. International Development Research Center, Ottawa, Canada.	Cypriniformes	Cyprinidae	Barbonymus gonionotus	Java barb								405
Kottelat, M., 1998. Fishes of the Nam Theun and Xe Bangfai basins, Laos, with diagnoses of twenty-two new species (Teleostei: Cyprinidae, Balitoridae, Cobitidae, Coiidae and Odontobutidae). Ichthyol. Explor. Freshwat. 9(1):1-128. ; Fishbase	Cypriniformes	Cyprinidae	Barbonymus gonionotus	Java barb				Asia: Mekong and Chao Phraya basins, Malay Peninsula, Sumatra and Java; Occurs throughout the whole stretch on the Mekong, from the delta around the saline intrusion zone to Chiang Khong in Thailand
Rainboth, W.J., 1996. Fishes of the Cambodian Mekong. FAO Species Identification Field Guide for Fishery Purposes. FAO, Rome, 265 pp.	Cypriniformes	Cyprinidae	Barbonymus gonionotus	Java barb																													lotic; Seems to prefer standing water habitats instead of flowing waters.										large
Mohsin, A.K.M. and M.A. Ambak, 1983. Freshwater fishes of Peninsular Malaysia. Penerbit Universiti Pertanian Malaysia, Malaysia. 284 pp. ; Fishbase	Cypriniformes	Cyprinidae	Barbonymus gonionotus	Java barb																										omnivorous
Termvidchakorn, A. and K.G. Hortle, 2013. A guide to larvae and juveniles of some common fish species from the Mekong River Basin. MRC Technical Paper No. 38. Mekong River Commission, Phnom Penh. 234 pp.	Cypriniformes	Cyprinidae	Barbonymus gonionotus	Java barb									330				oviparous		0.667	0.667	0.5		0.8; 2.5-3.5 after water absorption
Sukumasavin, N., P. Chansri and M. Lamanthieng, Comparison of the effects of buserelin in combination with various forms of domperidone and pituitary gland on the induction of spawning and gonadal development in the Thai carp, Barbonymus gonionotus. on Mekong Fisheries: 97-103. http://w.mekonginfo.org/assets/Publications/conference/Proceedings-6th-Technical-Symposium.pdf#page=103	Cypriniformes	Cyprinidae	Barbonymus gonionotus	Java barb																						17-21
Burnhill T.J. and Hewitt M.M. (eds). 2005. Proceedings of the 6th Technical Symposium on Mekong Fisheries, 26th – 28th November 2003. MRC Conference Series No.5. Mekong River Commission, Vientiane. 194 pp. http://w.mekonginfo.org/assets/Publications/conference/Proceedings-6th-Technical-Symposium.pdf#page=123	Cypriniformes	Cyprinidae	Barbonymus gonionotus	Java barb																	0.5		0.6	800620		18
Hasan, M., M. Alam, M. Talukder, M. Islam and M. Kamal, 2009. Fecundity of Thai Sarpunti (Puntius gonionotus), nursing and rearing of its fry in some BAU ponds in Bangladesh. J. Agrofor. Environ. 3 (1): 89-93. https://www.google.com.sg/url?sa=t&rct=j&q=&esrc=s&source=web&cd=1&cad=rja&uact=8&ved=0CBwQFjAA&url=http%3A%2F%2Fwww.cseas.kyoto-u.ac.jp%2Fbrahmaputra%2FJAE%2FASFBpdf%2F5.AFSB3%25281%2529pd…	Cypriniformes	Cyprinidae	Barbonymus gonionotus	Java barb					It normally spawns in flood and running waters.
Bhuiyan AS, Islam K and Zaman T, 2006. Fecundity and ovarian characteristics of Puntius gonionotus (Bloch/Bleeker) (Cyprinidae: Cypriniformes), J Bio-sci, 14: 99-102.	Cypriniformes	Cyprinidae	Barbonymus gonionotus	Java barb
Bhuiyan, A, S. K. Islam. and T. Zaman. 1987. Fecundity of fresh water fish Puntius gonionotus (Bloch) (Cyprinidae: Cypriniformes) J. bio-sci., 3: 100-110.	Cypriniformes	Cyprinidae	Barbonymus gonionotus	Java barb										230.379												34.99
Pathmasothy, S., 1996. Some Aspects Of The Nutritional Requirements And Management Of Lampam Jawa, Puntius Gonionotus (Bleeker), Broodstock. PhD dissertation, Universiti Pertanian Malaysia. 194pp. http://psasir.upm.edu.my/11817/1/FPSS_1996_1_A.pdf	Cypriniformes	Cyprinidae	Barbonymus gonionotus	Java barb					Some carps such as P. gonionotus and C. carpio, can reach final gonadal maturation and spawn naturally in static ponds but the number of female breeders available at any one time in terms of percentage is low.
Sukumasavin, N., 1992. Aspects of the Reproductive Endocrinology of the Thai Carp, Puntius Gonionotus (Bleeker). PhD dissertation, University of British Columbia. 153 pp. https://circle.ubc.ca/bitstream/handle/2429/1790/ubc_1992_spring_sukumasavin_naruepon.pdf?sequence=1	Cypriniformes	Cyprinidae	Barbonymus gonionotus	Java barb																	0.32		0.56		5; but cultured stock
Lim, K. K. P.and P. K. L. Ng, 1990. A Guide to Common Freshwater Fishes of Singapore , Singapore. 160pp.	Cypriniformes	Cyprinidae	Barbonymus gonionotus	Java barb				Malaysia, Thailand, Indonesia																					yes																			pond culture
GISD ; 17 Jan 2015	Cypriniformes	Cyprinidae	Barbonymus gonionotus	Java barb	no
http://www.seriouslyfish.com/species/barbonymus-gonionotus/ ; 17 Jan 2015	Cypriniformes	Cyprinidae	Barbonymus gonionotus	Java barb						no
http://www.fao.org/fishery/introsp/8377/en ; 10 Dec 2014	Cypriniformes	Cyprinidae	Barbonymus gonionotus	Java barb														0.5																														yes
http://www.fishbase.org/summary/Barbonymus-gonionotus.html ; 10 Dec 2014	Cypriniformes	Cyprinidae	Barbonymus gonionotus	Java barb								450		2100		14.2; Fishbase life history tool											non-guarders; assume same as B. schwanenfeldii; seriouslyfish states so too	open substratum egg scatterer; assume same as B. schwanenfeldii; seriouslyfish states so too			2.4 ±0.13 se			yes						22-28
Compiled	Cypriniformes	Cyprinidae	Barbonymus gonionotus	Java barb	no	FailedES	1964			no	yes	450	330	2100		NA	oviparous	0.5	0.667	0.667	0.32	NA	0.8	800620	5	34.99	NA	NA	yes	omnivorous	2.4	benthopelagic	lotic	yes	NA	freshwater							yes	NA	no	no	no	yes	no
Ng, H. H. & H. H. Tan, 2010. An Annotated Checklist of the Non-native Freshwater Fish Species in the Reservoirs of Singapore. COSMOS, 6: 95- 116.	Cypriniformes	Cyprinidae	Barbonymus schwanenfeldii	Tinfoil barb		ES																																									Likely yes
Ng, P. K. L., L. M. Chou & T. J. Lam, 1993. The Status and Impact of Introduced Freshwater Animals in Singapore. Biological Conservation, 64: 19-24.	Cypriniformes	Cyprinidae	Barbonymus schwanenfeldii	Tinfoil barb			at least 1966
Kottelat, M., 2001. Fishes of Laos. Wildlife Heritage Trust Publications, Colombo. 198 pp.	Cypriniformes	Cyprinidae	Barbonymus schwanenfeldii	Tinfoil barb				Mekong and Chao Phraya river drainages in Indochina; Malay Peninsula; Sumatra and Borneo
Yeo, D. C. J. & C. S. W. Chia, 2010. Introduced species in Singapore: An overview. COSMOS, 06: 23-37.	Cypriniformes	Cyprinidae	Barbonymus schwanenfeldii	Tinfoil barb	yes			Asia
Riede, K., 2004. Global register of migratory species - from global to regional scales. Final Report of the R&D-Projekt 808 05 081. Federal Agency for Nature Conservation, Bonn, Germany. 329 pp.	Cypriniformes	Cyprinidae	Barbonymus schwanenfeldii	Tinfoil barb					potamodromous		yes																					bethopelagic				freshwater	6.5-7
Riehl, R. and H.A. Baensch, 1996. Aquarien Atlas, Band 1. 10th edition. Mergus Verlag GmBH, Melle, Germany. 992 pp.	Cypriniformes	Cyprinidae	Barbonymus schwanenfeldii	Tinfoil barb																																				22-25
Baird, I.G., V. Inthaphaisy, P. Kisouvannalath, B. Phylavanh and B. Mounsouphom, 1999. The fishes of southern Lao. Lao Community Fisheries and Dolphin Protection Project. Ministry of Agriculture and Forestry, Lao PDR.161 pp.	Cypriniformes	Cyprinidae	Barbonymus schwanenfeldii	Tinfoil barb									350
Isa, M. M., A.-S. Md-Shah, S.-A. Mohd-Sah, N. Baharudin and M.-A. Abdul-Halim, 2012. Population Dynamics of Tinfoil Barb, Barbonymus schwanenfeldii (Bleeker, 1853) in Pedu Reservoir, Kedah. Journal of Biology, Agriculture and Healthcare, 2: 55-69.	Cypriniformes	Cyprinidae	Barbonymus schwanenfeldii	Tinfoil barb										600
Christensen, M.S., 2007. Investigations on the ecology and fish fauna of the Mahakam River in East Kalimantan (Borneo), Indonesia. Internationale Revue der gesamten Hydrobiologie und Hydrographie, 77: 593 – 608.	Cypriniformes	Cyprinidae	Barbonymus schwanenfeldii	Tinfoil barb										1000
Rainboth, W.J., 1996. Fishes of the Cambodian Mekong. FAO Species Identification Field Guide for Fishery Purposes. FAO, Rome, 265 pp.	Cypriniformes	Cyprinidae	Barbonymus schwanenfeldii	Tinfoil barb																										omnivorous			lotic	no
Christensen, M.S., 1992. Investigations on the ecology and fish fauna of the Mahakam River in East Kalimantan (Borneo), Indonesia.Internationale Revue der Gesamten Hydrobiologie, 77: 593-608.	Cypriniformes	Cyprinidae	Barbonymus schwanenfeldii	Tinfoil barb																				7900-16000			non-guarders	open substratum egg scatterer												20.4-33.7
Taki, Y., 1978. An analytical study of the fish fauna of the Mekong basin as a biological production system in nature. Research Institute of Evolutionary Biology Tokyo Special Publication, 1: 1–77.	Cypriniformes	Cyprinidae	Barbonymus schwanenfeldii	Tinfoil barb																																							large
Huang, C.-Y., W. Lee and H.-C. Lin, 2008. Functional differentiation in the anterior gills of the aquatic air-breathing fish, Trichogaster leeri. Journal of Comparative Physiology B, 178: 111-121.	Cypriniformes	Cyprinidae	Barbonymus schwanenfeldii	Tinfoil barb																																								non-air breather
McAdam, D. S. O., N. R. Liley & E. S. P. Tan, 1999. Comparison of reproductive indicators and analysis of the reproductive seasonality of the tinfoil barb, Puntius schwanenfeldii, in the Perak River, Malaysia. Environmental Biology of Fishes, 55: 369–380.	Cypriniformes	Cyprinidae	Barbonymus schwanenfeldii	Tinfoil barb
Christensen, M.S., 1991. Biological and socioeconomic investigations into the development of the freshwater fishery in east Kalimantan, Indonesia and into the suitability of the tinfoil barb, Puntius schwanenfeldii (Blkr. 1853), Cyprinidae for floating cage culture. (Ph.D. Thesis, University of Hamburg, Germany). 341 pp.	Cypriniformes	Cyprinidae	Barbonymus schwanenfeldii	Tinfoil barb																				16000 max	1.64	10.46
Kottelat, M., 2001. Fishes of Laos. Wildlife Heritage Trust Publications, Colombo. 198 pp.	Cypriniformes	Cyprinidae	Barbonymus schwanenfeldii	Tinfoil barb																									yes
Harmin, S. and J. Jais, undated. Embryonic and larval development of Puntius schwanenfeldii (Bleeker). Aquatic Biotechnology Research Group, Faculty of fisheries and Marine Sciences, Agricultural University Malaysia. Available at http://fishphysiology.org/wp-content/uploads/2014/02/harmin1.pdf	Cypriniformes	Cyprinidae	Barbonymus schwanenfeldii	Tinfoil barb													oviparous	12-16 hours under 25 deg cel				0.91; from induced spawning
GISD ; 17 Jan 2015	Cypriniformes	Cyprinidae	Barbonymus schwanenfeldii	Tinfoil barb	no
http://evolution.science.nus.edu.sg/Ornamental_fish.html	Cypriniformes	Cyprinidae	Barbonymus schwanenfeldii	Tinfoil barb																																											yes
http://www.theaquariumwiki.com/Barbonymus_schwanenfeldii	Cypriniformes	Cyprinidae	Barbonymus schwanenfeldii	Tinfoil barb												10
http://www.fishbase.org/summary/Barbonymus-schwanenfeldii.html	Cypriniformes	Cyprinidae	Barbonymus schwanenfeldii	Tinfoil barb																											3.0 ±0.0 se
Compiled	Cypriniformes	Cyprinidae	Barbonymus schwanenfeldii	Tinfoil barb	yes	ES	1966			NA	yes		350	1000		10	oviparous	0.5	NA	NA	NA	0.91	NA	16000	1.64	10.46	nonguarders	open substratum	yes	omnivorous	3	benthopelagic	lotic	no	NA	freshwater							yes	no	no	no	yes	no	no
Ng, P.K., Chou, L.M. and Lam, T.J., 1993. The status and impact of introduced freshwater animals in Singapore. Biological Conservation, 64(1), pp.19-24.	Perciformes	Osphronemidae	Betta imbellis	Crescent Betta		FailedES
Alfred, E. R., 1966. The fresh-water fishes of Singapore. Zoologische Verhandelingen, 78: 1-68, 1966. as Betta splendens	Perciformes	Osphronemidae	Betta imbellis	Crescent Betta			aquarium 1840; first feral seen 1937																																								yes
Alfred, M. E. R., 1965. Part 4 Fish Rare and Endangered Fresh–Water Fishes of Malaya and Singapore. In: Talbot, L. M. & Martha H. Talbot (eds.), Conservation in Tropical South East Asia, International Union for Conservation of Nature and Natural Resources, Morges, Switzerland. Pp. 325-331. as Betta splendens	Perciformes	Osphronemidae	Betta imbellis	Crescent Betta			maybe 1934; first collected 1937
Riehl, R. and H.A. Baensch, 1991. Aquarien Atlas. Band. 1. Melle: Mergus, Verlag für Natur-und Heimtierkunde, Germany. 992 pp. ; Fishbase	Perciformes	Osphronemidae	Betta imbellis	Crescent Betta																							guarders	nesters				benthopelagic				freshwater	6-7			24-28
Vidthayanon, C., 2002. Peat swamp fishes of Thailand. Office of Environmental Policy and Planning, Bangkok, Thailand, 136 pp. ; Fishbase	Perciformes	Osphronemidae	Betta imbellis	Crescent Betta									60
Kottelat, M., 2013. The fishes of the inland waters of Southeast Asia: a catalogue and core bibliography of the fishes known to occur in freshwaters, mangroves and estuaries. National University of Singapore. 667 pp.	Perciformes	Osphronemidae	Betta imbellis	Crescent Betta				type locality: Thailand: Menam River [Mae Nam Chao Phraya
Tan, H.H. and P.K.L. Ng, 2005. The fighting fishes (Teleostei: Osphronemidae: Genus Betta) of Singapore, Malaysia and Brunei. Raffles Bull. Zool. Supplement (13):43-99. ; Fishbase	Perciformes	Osphronemidae	Betta imbellis	Crescent Betta																													lentic										no
Ng, P. K. L., L. M. Chou & T. J. Lam, 1993. The Status and Impact of Introduced Freshwater Animals in Singapore. Biological Conservation, 64: 19-24.	Perciformes	Osphronemidae	Betta imbellis	Crescent Betta				Malaysia
Narwati, D. A., 2012. Efektivitas Metode Transfeksi dalam Penyisipan Gen Red Fluorescent Protein (RFP) pada Zigot dan Embriogenesis Ikan Cupang Alam (Betta imbellis).	Perciformes	Osphronemidae	Betta imbellis	Crescent Betta														1.583
Goldstein, R. J., 2004. The Betta Handbook. Barron's Educational Series. 167 pp.	Perciformes	Osphronemidae	Betta imbellis	Crescent Betta						generalist																																		yes
GISD ; 12 Jan 2015	Perciformes	Osphronemidae	Betta imbellis	Crescent Betta	no
http://www.seriouslyfish.com/species/betta-imbellis/ ; 13 Jan 2015	Perciformes	Osphronemidae	Betta imbellis	Crescent Betta														1											no	omnivorous
http://www.fishbase.ca/summary/Betta-imbellis.html ; 12 Jan 2015	Perciformes	Osphronemidae	Betta imbellis	Crescent Betta													oviparous														3.2 ±0.4 se			yes
Compiled	Perciformes	Osphronemidae	Betta imbellis	Crescent Betta	no	FailedES	1937			yes	NA	NA	60	NA		NA	oviparous	1	NA	NA	NA	NA	NA	NA	NA	NA	guarders	nesters	no	omnivorous	3.2	benthopelagic	lentic	yes	NA	freshwater							no	yes	no	no	yes	no	no
(Ng, P.K., Chou, L.M. and Lam, T.J., 1993. The status and impact of introduced freshwater animals in Singapore. Biological Conservation, 64(1), pp.19-24.)	Perciformes	Osphronemidae	Betta splendens	Siamese fighting-fish		FailedES
Alfred, E. R., 1966. The fresh-water fishes of Singapore. Zoologische Verhandelingen, 78: 1-68, 1966.	Perciformes	Osphronemidae	Betta splendens	Siamese fighting-fish			aquarium 1840; first feral seen 1937																																								yes
Alfred, M. E. R., 1965. Part 4 Fish Rare and Endangered Fresh–Water Fishes of Malaya and Singapore. In: Talbot, L. M. & Martha H. Talbot (eds.), Conservation in Tropical South East Asia, International Union for Conservation of Nature and Natural Resources, Morges, Switzerland. Pp. 325-331.	Perciformes	Osphronemidae	Betta splendens	Siamese fighting-fish			maybe 1934; first collected 1937
Herre, A., 1940. Additions to the fish fauna of Malaya and notes on rare or little known Malayan and Bornean fishes. Bulletin of the Raffles Museum, 16: 27-61. http://lkcnhm.nus.edu.sg/rbz/biblio/16/16brm027-061.pdf	Perciformes	Osphronemidae	Betta splendens	Siamese fighting-fish			maybe 1850 as uncertain if it is B. imbellis or B. splendens
Monvises, A., B. Nuangsaeng, N. Sriwattanarothai and B. Panijpan, 2009. The Siamese fighting fish: Well-known generally but little-known scientifically. ScienceAsia, 35: 8-16. http://scienceasia.org/2009.35.n1/scias35_8.pdf	Perciformes	Osphronemidae	Betta splendens	Siamese fighting-fish																													lentic
Goldstein, R.,2001. Bettas: Everything about History, Care, Nutrition, Handling, and Behavior. Barron's Educational Series. 95 pp.	Perciformes	Osphronemidae	Betta splendens	Siamese fighting-fish				Thailand, Cambodia, Vietnam		generalist							oviparous																											yes
Lim, K. K. P.and P. K. L. Ng, 1990. A Guide to the Common Freshwater Fishes of Singapore, Singapore Science Centre, Singapore. 160pp.	Perciformes	Osphronemidae	Betta splendens	Siamese fighting-fish																									no																		yes
Riehl, R. and H.A. Baensch, 1991. Aquarien Atlas. Band. 1. Melle: Mergus, Verlag für Natur-und Heimtierkunde, Germany. 992 pp. ; Fishbase	Perciformes	Osphronemidae	Betta splendens	Siamese fighting-fish																							guarders	nesters				benthopelagic				freshwater	6-8			24-30
Rainboth, W.J., 1996. Fishes of the Cambodian Mekong. FAO Species Identification Field Guide for Fishery Purposes. FAO, Rome, 265 p.	Perciformes	Osphronemidae	Betta splendens	Siamese fighting-fish								65																		omnivorous
Taki, Y., 1978. An analytical study of the fish fauna of the Mekong basin as a biological production system in nature. Research Institute of Evolutionary Biology Special Publications no. 1,77 p. Tokyo, Japan. ; Fishbase	Perciformes	Osphronemidae	Betta splendens	Siamese fighting-fish																													both	yes	standing water; medium to large rivers								yes
Finch, C. E., 1994. Longevity, Senescence, and the Genome. University of Chicago Press. 938 pp.	Perciformes	Osphronemidae	Betta splendens	Siamese fighting-fish												3
Simpson, M. J. A., 1968. The Display of the Siamese Fighting Fish, Betta splendens. Animal Behaviour Monographs, 1, Part 1: i-73.	Perciformes	Osphronemidae	Betta splendens	Siamese fighting-fish															0.25	0.333
Rainwater, F. L. and R. J. Miller (1967). Courtship and reproductive behavior of the Siamese fighting fish, Betta splendens Regan(Pisces, Belontiidae), Oklahoma State University. PROC. OF THE OKLA. ACAD. OF SCI. FOR 1966. 98-114. http://etologia.com.sapo.pt/Ficheiros/Rainwater.pdf	Perciformes	Osphronemidae	Betta splendens	Siamese fighting-fish																				2228
Stevenson, L. M., 2011. Reproductive Consequences of Exposure to Waterborne Phytoestrogens in Male Fighting Fish Betta splendens. Archives of Environmental Contamination and Toxicology, 60: 501-510.	Perciformes	Osphronemidae	Betta splendens	Siamese fighting-fish																					0.458
Jaroensutasinee, M., 2001. Bubble nest habitat characteristics of wild Siamese fighting fish. Journal of fish biology, 58: 1311-1319.	Perciformes	Osphronemidae	Betta splendens	Siamese fighting-fish										0.64 for 3.15cm length							0.68	0.79	0.9
James, R. and K. Sampath, 2004. Effect of feeding frequency on growth and fecundity in an ornamental fish, Betta splendens (Regan). Israeli J. Aquacult., Bamidgeh, 56: 138-147. http://cmsadmin.atp.co.il/Content_siamb/editor/56_2_james.pdf	Perciformes	Osphronemidae	Betta splendens	Siamese fighting-fish														1.5								40.26 but fed with cow liver three times a day
Haller, J., 1994. Biochemical costs of a three day long cohabitation in dominant and submissive maleBetta splendens. Aggressive Behavior, 20: 369-378.	Perciformes	Osphronemidae	Betta splendens	Siamese fighting-fish										1.347
Leitz, T., 1987. Different patterns of testicular in vitro metabolism of [14C]testosterone in several Betta (Anabantoidei, Belontiidae) species. General and comparative endocrinology, 67: 44-49.	Perciformes	Osphronemidae	Betta splendens	Siamese fighting-fish																					0.23
Forsatkar, M. N., T. Latifi and S. Eagderi, 2014. Fluoxetine alters reproductive performance of female fighting fish, Betta splendens. International Journal of Aquatic Biology, 2: 105-110. http://www.npajournals.com/ijab/index.php/ijab/article/download/85/171	Perciformes	Osphronemidae	Betta splendens	Siamese fighting-fish																				450
Foberg, A., 2003. The Siamese fighting fish (Betta splendens)–An alternative fish species to use in evaluating the impact of endocrine disrupting chemicals with focus on aggressive performance. Uppsala, Sweden: Uppsala Univ.	Perciformes	Osphronemidae	Betta splendens	Siamese fighting-fish												4			0.25	0.25
ZHANG, X., H. HUANG and N. YANG, 2011. Observation on the Embryonic Development of Betta splendens Regan [J]. Hunan Agricultural Sciences, 21: 037.	Perciformes	Osphronemidae	Betta splendens	Siamese fighting-fish																		1.116
Fox, H. E., S. A. White, M. H. Kao and R. D. Fernald, 1997. Stress and dominance in a social fish. The Journal of Neuroscience, 17: 6463-6469.	Perciformes	Osphronemidae	Betta splendens	Siamese fighting-fish																					0.61
James, R. and K. Sampath, 2003. Effect of animal and plant protein diets on growth and fecundity in ornamental fish, Betta splendens (REGAN). The Open Access Israeli Journal of Aquaculture – Bamidgeh, 55(1): 39-52. https://evols.library.manoa.hawaii.edu/bitstream/handle/10524/19067/55_1_James.pdf?sequence=1	Perciformes	Osphronemidae	Betta splendens	Siamese fighting-fish																						17.04 plant&animal diet
Reyes-Bustamante, H. and A. A. Ortega-Salas, 2002. Initial Sexual Maturity and Fecundity of Two Anabantids under Laboratory Conditions. North American Journal of Aquaculture, 64: 224-227.	Perciformes	Osphronemidae	Betta splendens	Siamese fighting-fish										2.43										4628		14.4
GISD ; 13 Jan	Perciformes	Osphronemidae	Betta splendens	Siamese fighting-fish
http://www.seriouslyfish.com/species/macropodus-opercularis/ ; 14 Jan 2015	Perciformes	Osphronemidae	Betta splendens	Siamese fighting-fish																									no	omnivorous
http://www.fishbase.ca/summary/Betta-splendens.html ; 13 Jan 2015	Perciformes	Osphronemidae	Betta splendens	Siamese fighting-fish	no	failed ES		22°N - 8°N, 99°E - 107°E ; Mekong basin			uncertain																				3.3 ±0.41 se
Compiled	Perciformes	Osphronemidae	Betta splendens	Siamese fighting-fish	no	FailedES	1850			yes	NA	65	NA	2.43		4	oviparous	1.5	0.25	0.25	0.68	0.79	1.116	4628	0.61	17.04	guarders	nesters	no	omnivorous	3.3	benthopelagic	both	yes	NA	freshwater							yes	yes	no	no	yes	no	no
Lim, K. K. P. & H. H. Tan, 2012. Addition of fish species to the established alien fauna of Singapore: Amblypharyngodon chulabhornae and Brachygobius sabanus. Nature in Singapore, 5: 69–72.	Perciformes	Gobiidae	Brachygobius sabanus	lesser bumblebee goby		ES	2007					33	26.5
Pers. Obs. Lim, K. K. P. & H. H. Tan, 2012. Addition of fish species to the established alien fauna of Singapore: Amblypharyngodon chulabhornae and Brachygobius sabanus. Nature in Singapore, 5: 69–72.	Perciformes	Gobiidae	Brachygobius sabanus	lesser bumblebee goby																																											Yes
Kottelat, M., A.J. Whitten, S.N. Kartikasari and S. Wirjoatmodjo, 1993. Freshwater fishes of Western Indonesia and Sulawesi. Periplus Editions, Hong Kong. 221 pp. ; Fishbase	Perciformes	Gobiidae	Brachygobius sabanus	lesser bumblebee goby									27
Larson, H.K., 2001. A revision of the gobiid fish genus Mugilogobius (Teleostei: Gobioidei), and its systematic placement. Rec. West. Aust. Mus. (Suppl. No. 62):1-233. ; Fishbase	Perciformes	Gobiidae	Brachygobius sabanus	lesser bumblebee goby				Indonesia and Thailand
Jan, R., F. Smith and B. J. Lawrence, 1992. The response of a bumblebee goby, Brachygobius sabanus, to chemical stimuli from injured conspecifics. Environmental Biology of Fishes, 34: 103-108.	Perciformes	Gobiidae	Brachygobius sabanus	lesser bumblebee goby								32
GISD ; 9 Jan 2015	Perciformes	Gobiidae	Brachygobius sabanus	lesser bumblebee goby	no
http://www.seriouslyfish.com/species/brachygobius-sabanus/ ; 18 Jan 2015	Perciformes	Gobiidae	Brachygobius sabanus	lesser bumblebee goby																													both
http://www.fishbase.org/summary/Brachygobius-sabanus.html ; 9 Jan 2015	Perciformes	Gobiidae	Brachygobius sabanus	lesser bumblebee goby																											3.5 ±0.5 se	demersal				both
Compiled	Perciformes	Gobiidae	Brachygobius sabanus	lesser bumblebee goby	no	ES	2007			NA	NA	33	27	NA		NA	NA	NA	NA	NA	NA	NA	NA	NA	NA	NA	NA	NA	NA	NA	3.5	demersal	both	yes	NA	both							NA	NA	no	no	yes	no	no
Ng, H. H. & H. H. Tan, 2010. An Annotated Checklist of the Non-native Freshwater Fish Species in the Reservoirs of Singapore. COSMOS, 6: 95- 116.	Cypriniformes	Cyprinidae	Carassius auratus	Gold fish		Introduced with no evidence of ES																																									yes
Lim, K. K. P.and P. K. L. Ng, 1990. A Guide to Common Freshwater Fishes of Singapore , Singapore. 160pp.	Cypriniformes	Cyprinidae	Carassius auratus	Gold fish																									yes																		yes
Kottelat, M. and J. Freyhof, 2007. Handbook of European Freshwater Fishes. Kottelat, Cornol, Switzerland and Freyhof, Berlin, Germany, 2007.	Cypriniformes	Cyprinidae	Carassius auratus	Gold fish				East Asia, from Amur River to Xi Jiang drainages in Russia, China, Korea, and Japan
Yeo, D. C. J. & C. S. W. Chia, 2010. Introduced species in Singapore: An overview. COSMOS, 06: 23-37.	Cypriniformes	Cyprinidae	Carassius auratus	Gold fish	yes	not ES		Asia
http://www.nrcresearchpress.com/doi/abs/10.1139/z59-064#.VBsB6_mSx1Y	Cypriniformes	Cyprinidae	Carassius auratus	Gold fish
Riede, K., 2004. Global register of migratory species - from global to regional scales. Final Report of the R&D-Projekt 808 05 081. Federal Agency for Nature Conservation, Bonn, Germany. 329 pp.	Cypriniformes	Cyprinidae	Carassius auratus	Gold fish					potamodromous		yes																					benthopelagic				freshwater	6-10
Kottelat, M. and J. Freyhof, 2007. Handbook of European freshwater fishes. Publications Kottelat, Cornol, Switzerland. 646 pp.	Cypriniformes	Cyprinidae	Carassius auratus	Gold fish									320
Everard, M.,2013. Britain's Freshwater Fishes. Princeton University Press, Princeton. 144 pp.	Cypriniformes	Cyprinidae	Carassius auratus	Gold fish										1800
Bobick, J.E. and M. Peffer (eds.), 1993. Science and technology desk reference. Gale Research Inc., New York. 795 pp.	Cypriniformes	Cyprinidae	Carassius auratus	Gold fish												41
Teletchea, F., A. Fostier, E. Kamler, J-N. Gardeur, P-Y. Le Bail, B. Jalabert & P. Fontaine, 2009. Comparative analysis of reproductive traits in 65 freshwater fish species: application to the domestication of new fish species. Reviews in Fish Biology and Fisheries, 19: 403-430.	Cypriniformes	Cyprinidae	Carassius auratus	Gold fish					Iteroparous,spawn once and die								oviparous	4.3	3.5	3		1.35		55000	3	15	non-guarders	open substratum egg scatterer
Allardi, J. and P. Keith, 1991. Atlas préliminaire des poissons d'eau douce de France. Coll. Patrimoines Naturels, vol. 4. Secrétariat Faune Flore, Muséum national d'Histoire naturelle, Paris. 234 pp.	Cypriniformes	Cyprinidae	Carassius auratus	Gold fish																				380000 max
Smith, H.M., 1909. Japanese goldfish, their varieties and cultivation, a practical guide to the Japanese method of goldfish culture for amateurs and professionals. W.F. Roberts Co., Washington, D.C. 112 pp.	Cypriniformes	Cyprinidae	Carassius auratus	Gold fish
Yamamoto, M.N. and A.W. Tagawa, 2000. Hawai'i's native and exotic freshwater animals. Mutual Publishing, Honolulu, Hawaii. 200 pp.	Cypriniformes	Cyprinidae	Carassius auratus	Gold fish
Beitinger, T.L. and W.A. Bennett, 2000. Quantification of the role of acclimation temperature in temperature tolerance of fishes.Environmental Biology of Fishe, 58: 277-288.	Cypriniformes	Cyprinidae	Carassius auratus	Gold fish																																				41 max
Ford, T. and T. L. Beitinger, 2005. Temperature tolerance in the goldfish, Carassius auratus. Journal of Thermal Biology, 30: 147-152.	Cypriniformes	Cyprinidae	Carassius auratus	Gold fish																																				Ultimate critical thermal minimum and maximum equaled 0.3 and 43.6 °C, respectively
Axelrod, H. R. & Vorderwinkler, 1995. Encyclopedia of Tropical Fishes, with special emphasis on techniques of breeding. T. F. H. Publications, Neptune City. 631 pp.	Cypriniformes	Cyprinidae	Carassius auratus	Gold fish														7-10
Man, S. H. & I. J. Hodgkiss, 1981. Hong Kong freshwater fishes. Urban Council, Wishing Printing Company, Hong Kong, 75 pp. Billard, R., 1997. Les poissons d'eau douce des rivières de France. Identification, inventaire et répartition des 83 espèces. Lausanne, Delachaux & Niestlé, 192pp.	Cypriniformes	Cyprinidae	Carassius auratus	Gold fish																													lotic, slow-flowing; lentic	yes
Magurran , A. E. and T. J. Pitcher, 1983. Foraging, timidity and shoal size in minnows and goldfish. Behavioral Ecology and Sociobiology, 12: 147–152.	Cypriniformes	Cyprinidae	Carassius auratus	Gold fish																									yes
Kottelat, M. and J. Freyhof, 2007. Handbook of European freshwater fishes. Publications Kottelat, Cornol, Switzerland. 646 pp.	Cypriniformes	Cyprinidae	Carassius auratus	Gold fish																										omnivorous
Burggren, W. W., 1982. Air gulping" improves blood oxygen transport during aquatic hypoxia in the goldfish Carassius auratus. Physiological zoology, 55: 327-334.	Cypriniformes	Cyprinidae	Carassius auratus	Gold fish																																								capable of air breathing
Ng, P. K. L., L. M. Chou & T. J. Lam, 1993. The Status and Impact of Introduced Freshwater Animals in Singapore. Biological Conservation, 64: 19-24.	Cypriniformes	Cyprinidae	Carassius auratus	Gold fish			1993 feral then
USGS ; http://nas.er.usgs.gov/queries/factsheet.aspx?speciesid=508 ; 17 Jan 2015	Cypriniformes	Cyprinidae	Carassius auratus	Gold fish						yes		590		3000
GISD ; http://www.issg.org/database/species/ecology.asp?si=368 ; 17 Jan 2015	Cypriniformes	Cyprinidae	Carassius auratus	Gold fish	yes
http://www.seriouslyfish.com/species/barbonymus-schwanefeldii/ ; 17 Jan 2015	Cypriniformes	Cyprinidae	Carassius auratus	Gold fish																													both										yes
http://www.fishbase.org/summary/Carassius-auratus.html	Cypriniformes	Cyprinidae	Carassius auratus	Gold fish			1900 - 1997																								2.0 ±0.0 se
Compiled	Cypriniformes	Cyprinidae	Carassius auratus	Gold fish	yes	FailedES	1900			yes	yes	590	320	3000		41	oviparous	4.3	3.5	3	NA	1.35	NA	55000	3	15	nonguarders	open substratum	yes	omnivorous	2	benthopelagic	both	yes	NA	freshwater							yes	yes	no	no	yes	no	no
(Kottelat, M., pers. comm.) by Ng, H. H. & H. H. Tan, 2010. An Annotated Checklist of the Non-native Freshwater Fish Species in the Reservoirs of Singapore. Journal of the Singapore National Academy of Science, 6: 95- 116.	Perciformes	Channidae	Channa micropeltes	Giant snakehead/toman		ES		Indochina, Malay Peninsula, Sumatra, Banka, Belitung, and northern Java.8 Although also recorded from southwestern India, this is likely to represent a different species
Alfred, M. E. R., 1965. Part 4 Fish Rare and Endangered Fresh–Water Fishes of Malaya and Singapore. In: Talbot, L. M. & Martha H. Talbot (eds.), Conservation in Tropical South East Asia, International Union for Conservation of Nature and Natural Resources, Morges, Switzerland. Pp. 325-331.	Perciformes	Channidae	Channa micropeltes	Giant snakehead/toman			at least 1960					800
Ng, P. K. L. & K. K. P. Lim, 1996. The freshwater fishes of Singapore, Journal of the Singapore National Academy of Science, 22-24: 109-124. Ng, H. H. & H. H. Tan, 2010. An Annotated Checklist of the Non-native Freshwater Fish Species in the Reservoirs of Singapore. Journal of the Singapore National Academy of Science, 6: 95- 116.	Perciformes	Channidae	Channa micropeltes	Giant snakehead/toman
Baker, N. & K. K. P. Lim, 2012. Wild Animals of Singapore. A Photographic Guide to Mammals, Reptiles, Amphibians and Freshwater Fishes. Updated edition. Draco Publishing and Distribution Pte. Ltd. and Nature Society, Singapore. 180 pp.	Perciformes	Channidae	Channa micropeltes	Giant snakehead/toman		ES						1000																	Gregarious			Pelagic
Ng, H. H. & H. H. Tan, 2010. An Annotated Checklist of the Non-native Freshwater Fish Species in the Reservoirs of Singapore. COSMOS, 6: 95- 116. Yang SL, pers. comm. In: Ng, H. H. & H. H. Tan, 2010. An Annotated Checklist of the Non-native Freshwater Fish Species in the Reservoirs of Singapore. COSMOS, 6: 95- 116.	Perciformes	Channidae	Channa micropeltes	Giant snakehead/toman																																									Yes
Yeo, D. C. J. & C. S. W. Chia, 2010. Introduced species in Singapore: An overview. COSMOS, 06: 23-37.	Perciformes	Channidae	Channa micropeltes	Giant snakehead/toman	yes			Asia
Rainboth, W. J., 1996. Fishes of the Cambodian Mekong. FAO Species Identification Field Guide for Fishery Purposes. Food and Agriculture Organisation, Rome. 265 pp.	Perciformes	Channidae	Channa micropeltes	Giant snakehead/toman																										Carnivorous			lentic
Lee, P. G. and P. K. L. Ng, 1994. The systematics and ecology of snakeheads (Pisces: Channidae) in Peninsular Malaysia and Singapore. Hydrobiologia, 285: 59-74.	Perciformes	Channidae	Channa micropeltes	Giant snakehead/toman					parents guard the nest and young viscously; an open country species found in large rivers, lakes, reservoirs, ponds and disturbed forest streams	generalist																	guarders		yes	carnivorous		pelagic, midwater											large
Riede, K., 2004. Global register of migratory species - from global to regional scales. Final Report of the R&D-Projekt 808 05 081. Federal Agency for Nature Conservation, Bonn, Germany. 329 pp. ; Fishbase	Perciformes	Channidae	Channa micropeltes	Giant snakehead/toman							yes																					benthopelagic				freshwater
Riehl, R. and H.A. Baensch, 1991. Aquarien Atlas. Band. 1. Melle: Mergus, Verlag für Natur-und Heimtierkunde, Germany. 992 pp. ; Fishbase	Perciformes	Channidae	Channa micropeltes	Giant snakehead/toman																																				25-28
Baird, I.G., V. Inthaphaisy, P. Kisouvannalath, B. Phylavanh and B. Mounsouphom, 1999. The fishes of southern Lao. Lao Community Fisheries and Dolphin Protection Project. Ministry of Agriculture and Forestry, Lao PDR.161 pp. ; Fishbase	Perciformes	Channidae	Channa micropeltes	Giant snakehead/toman									1300
Mohsin, A.K.M. and M.A. Ambak, 1983. Freshwater fishes of Peninsular Malaysia. Penerbit Universiti Pertanian Malaysia, Malaysia. 284 pp. ; Fishbase	Perciformes	Channidae	Channa micropeltes	Giant snakehead/toman										20000
Kottelat, M. and E. Widjanarti, 2005. The fishes of Danau Sentarum National Park and the Kapuas Lakes area, Kalimantan Barat, Indonesia. Raffles Bull. Zool. Supplement (13):139-173. ; Fishbase	Perciformes	Channidae	Channa micropeltes	Giant snakehead/toman					Spawns in small streams with dense vegetation																		guarding takes place even after hatching, probably till young become pelagic
Courtenay, W. R. and J. D. Williams,2004. Snakeheads (Pisces, Channidae): a biological synopsis and risk assessment. US Geological Survey. 143 pp. http://books.google.com.sg/books?hl=en&lr=&id=pZvTf3JVGzEC&oi=fnd&pg=PA1&dq=%22Channa+micropeltes%22+guard&ots=6uBAmO1oxv&sig=0kK8apv4q0lj7C0AMbxquiC2SWc#v=onepage&q=%22Channa%20micropeltes%22%20guard&f=false	Perciformes	Channidae	Channa micropeltes	Giant snakehead/toman	has a reputation for being the most predacious of all snakeheads, known to kill more fishes than it consumes				may be able to spawn without vegetation			1500; unsure if SL or TL	1500; unsure if SL or TL				oviparous										guarders	clutch tenders																yes
Yi, Y., 2014. Developing Monitoring Tools For Tomorrow's Invasives: Species Lists, Dna Barcodes, And Images For Ornamental Fish. PhD dissertation, Department of Biological Sciences, National University of Singapore. 152 pp.	Perciformes	Channidae	Channa micropeltes	Giant snakehead/toman																																											yes
FAO ; http://www.fao.org/fishery/introsp/8538/en ; 25 Dec 2014	Perciformes	Channidae	Channa micropeltes	Giant snakehead/toman																																													yes
GISD ; 24 Dec 2014	Perciformes	Channidae	Channa micropeltes	Giant snakehead/toman	no
http://www.fishbase.se/summary/Channa-micropeltes.html ; 24 Dec 2014	Perciformes	Channidae	Channa micropeltes	Giant snakehead/toman				Asia: Mekong and Chao Phraya basins; the Malay Peninsula, and the islands of Sumatra and Borneo.																							3.9 ±0.55 se																	yes	yes
Compiled	Perciformes	Channidae	Channa micropeltes	Giant snakehead/toman	yes	ES	1960			yes	yes	1500	1500	20000		NA	oviparous	NA	NA	NA	NA	NA	NA	NA	NA	NA	guarders	clutch tenders	yes	carnivorous	3.9	benthopelagic	lentic	NA	NA	freshwater							yes	yes	y	no	yes	yes	y
Tan HH, Lim KKP, Liew JH, Low BW, Lim RBH, Kwik JTB, et al. The non-native freshwater fishes of Singapore: an annotated compilation. Raffles Bulletin of Zoology. 2020;68:150-95. doi: 10.26107/RBZ-2020-0016.	Osteoglossiformes	Notopteridae	Chitala ornata	Clown knifefish		FailedES
Roberts, T. R., 1992. Systematic revision of the Old World freshwater fish family Notopteridae.Ichthyological Exploration of Freshwaters, 2: 361-383.	Osteoglossiformes	Notopteridae	Chitala ornata	Clown knifefish				Mekong, Chao Phraya and Meklong river drainages in Indochina
Yeo, D. C. J. & C. S. W. Chia, 2010. Introduced species in Singapore: An overview. COSMOS, 06: 23-37.	Osteoglossiformes	Notopteridae	Chitala ornata	Clown knifefish	yes			Asia
Rainboth, W. J., 1996. Fishes of the Cambodian Mekong. FAO Species Identification Field Guide for Fishery Purposes. Food and Agriculture Organisation, Rome. 265 pp.	Osteoglossiformes	Notopteridae	Chitala ornata	Clown knifefish									1000																	Carnivorous			lotic, medium to large rivers
IGFA, 2001. Database of IGFA angling records until 2001. IGFA, Fort Lauderdale, USA.	Osteoglossiformes	Notopteridae	Chitala ornata	Clown knifefish										5000
Poulsen, A. F., K. Hortle, J. Valbo-Jorgensen, S. Chan, C. Chhuon, S. Viravong, K. Bouakhamvongsa, U. Suntornratana, N. Yoorong and T. Nguyen, 2004. Distribution and ecology of some important riverine fish species of the Mekong River Basin. MRC technical paper, 10: 116 pp.	Osteoglossiformes	Notopteridae	Chitala ornata	Clown knifefish																										Carnivorous			lotic but live in pools in rivers		rocks, vegetation								yes
Smith, H. M. 1931. Notes on Siamese Fishes. Scleropages, an osteoglossid fish new to Siam. Journal of the Siam Society, Natural History Supplement, 8: 177-190.	Osteoglossiformes	Notopteridae	Chitala ornata	Clown knifefish													oviparous							max 3500			Guarders
Ng, P. K. L. & K. K. P. Lim, 1997. The diversity and conservation status of fishes in the nature reserves of Singapore. The Gardens’ Bulletin, Singapore, 49: 245–265.	Osteoglossiformes	Notopteridae	Chitala ornata	Clown knifefish			1998
http://nas.er.usgs.gov/queries/factsheet.aspx?SpeciesID=793	Osteoglossiformes	Notopteridae	Chitala ornata	Clown knifefish																								nesters
http://www.fishbase.org/Summary/SpeciesSummary.php?ID=27034&genusname=Chitala&speciesname=ornata&AT=Chitala+ornata&lang=English	Osteoglossiformes	Notopteridae	Chitala ornata	Clown knifefish																																				24-28
Baran E., So N., Arthur R., Leng S.V., Kura Y. 2007. Bioecology of 296 fish species of the Tonle Sap Great Lake (Cambodia). Report of the Built Structures project “Study of the Influence of built structures on the fisheries of the Tonle Sap”. WorldFish, Cambodia National Mekong Committee and Asian Development Bank. 166 pp.	Osteoglossiformes	Notopteridae	Chitala ornata	Clown knifefish								1200				20.6
Riede, K., 2004. Global register of migratory species - from global to regional scales. Final Report of the R&D-Projekt 808 05 081. Federal Agency for Nature Conservation, Bonn. 329 pp.	Osteoglossiformes	Notopteridae	Chitala ornata	Clown knifefish					potamodromous		yes																					Pelagic				freshwater
Tang, B. Y., 2004. Pers Comm. In: Food and Agriculture Organisation (FAO), Fisheries and Aquaculture Department, Introduced Species Fact Sheets, Chitala ornata introduced to Singapore. http://www.fao.org/fishery/introsp/9140/en (accessed on 18 Sep 2014).	Osteoglossiformes	Notopteridae	Chitala ornata	Clown knifefish																																											yes
GISD ; 16 Jan 2015	Osteoglossiformes	Notopteridae	Chitala ornata	Clown knifefish	no
http://www.seriouslyfish.com/species/chitala-ornata/ ; 16 Jan 2015	Osteoglossiformes	Notopteridae	Chitala ornata	Clown knifefish																									no															yes
http://www.fishbase.org/summary/Chitala-ornata.html	Osteoglossiformes	Notopteridae	Chitala ornata	Clown knifefish																											3.7 ±0.57 se			yes
Compiled	Osteoglossiformes	Notopteridae	Chitala ornata	Clown knifefish	yes	FailedES	1998			NA	yes	1200	1000	5000		20.6	oviparous	NA	NA	NA	NA	NA	NA	3500	NA	NA	guarders	nesters	no	carnivorous	3.7	pelagic	lotic	yes	vege	freshwater							yes	yes	no	no	yes	no	no
Kullander S. O. and E. J. G Ferreira, 2006. A review of the South American cichlid genus Cichla, with descriptions of nine new species (Teleostei: Cichlidae). Ichthyological Exploration of Freshwaters, 17: 289-398.	Cichliformes	Cichlidae	Cichla orinocensis	Peacock bass		ES		Amazon and Orinoco river drainages, where it is associated primarily with blackwater habitats.
Ng, H. H. & H. H. Tan, 2010. An Annotated Checklist of the Non-native Freshwater Fish Species in the Reservoirs of Singapore. COSMOS, 6: 95- 116.	Cichliformes	Cichlidae	Cichla orinocensis	Peacock bass																																											Yes		maybe
Ng, P. X. & H. H. Tan, 2013. Fish diversity before and after construction of the Punggol and Serangoon reservoirs, Singapore.Nature in Singapore, 6: 19–24.	Cichliformes	Cichlidae	Cichla orinocensis	Peacock bass
Baker, N. & K. K. P. Lim, 2012. Wild Animals of Singapore. A Photographic Guide to Mammals, Reptiles, Amphibians and Freshwater Fishes. Updated edition. Draco Publishing and Distribution Pte. Ltd. and Nature Society, Singapore. 180 pp.	Cichliformes	Cichlidae	Cichla orinocensis	Peacock bass		ES
Yeo, D. C. J. & C. S. W. Chia, 2010. Introduced species in Singapore: An overview. COSMOS, 06: 23-37.	Cichliformes	Cichlidae	Cichla orinocensis	Peacock bass	yes			Central to South America
Liew, J. H., H. H. Tan & D. C. J. Yeo, 2012. Some cichlid fishes recorded in Singapore. Nature in Singapore, 5: 229–236.	Cichliformes	Cichlidae	Cichla orinocensis	Peacock bass
List of alien species in Singapore compiled by Nparks ; http://www.nparks.gov.sg/cms/docs/redbook/List-of-alien-species-in-Singapore-2009May.pdf ; 27 Dec 2014	Cichliformes	Cichlidae	Cichla orinocensis	Peacock bass			at least 2008
GISD ; 27 Dec 2014	Cichliformes	Cichlidae	Cichla orinocensis	Peacock bass	no
Baensch, H.A. and R. Riehl, 1997. Aquarien Atlas, Band 5. Mergus Verlag, Melle, Germany. 1148 pp. ; Fishbase	Cichliformes	Cichlidae	Cichla orinocensis	Peacock bass																												benthopelagic				freshwater	5.5-6.5			27-29
Kullander, S.O., 2003. Cichlidae (Cichlids). p. 605-654. In R.E. Reis, S.O. Kullander and C.J. Ferraris, Jr. (eds.) Checklist of the Freshwater Fishes of South and Central America. Porto Alegre: EDIPUCRS, Brasil. ; Fishbase	Cichliformes	Cichlidae	Cichla orinocensis	Peacock bass									61.7
Machacek, H. (ed.), 2010. World Records Freshwater Fishing. www.fishing-worldrecords.com, Accessed 27 Dec 2014.	Cichliformes	Cichlidae	Cichla orinocensis	Peacock bass										7310
Axelrod, H.R., 1993. The most complete colored lexicon of cichlids. T.F.H. Publications, Neptune City, New Jersey. 864 pp. ; Fishbase	Cichliformes	Cichlidae	Cichla orinocensis	Peacock bass																													lentic and lotic		Is usually captured in shallow near-shore areas of lagoons and slow moving reaches of the river channel
Santos, R.A. and M. Haimovici, 1997. Food and feeding of the short-finned squid Illex argentinus (Cephalopoda: Ommastrephidae) off southern Brazil. Fish. Res. 33(1-3):139-147. ; Fishbase Winemiller, K.O., D.C. Taphorn and A. Barbarino-Duque, 1997. Ecology of Cichla (Cichlidae) in two blackwater rivers of Southern Venezuela. Copeia 1997(4):690-696. ; Fishbase	Cichliformes	Cichlidae	Cichla orinocensis	Peacock bass															210mm SL	200mm SL										piscivorous
Rodríguez-Olarte, D. and D. C. Taphorn, Aspectos de la ecología reproductiva del pavón estrella Cichla orinocensis Humboldt 1833 (Pisces: Perciformes: Cichlidae) en el Parque Nacional Aguaro-Guariquito, Venezuela. NOVOA, D. F. R., 1996, Aspectos generales sobre la biología, pesquería, manejo y cultivo del pavón (Cichla orinocensis y Cichla temensis) en el lago de Guri y otras areas de la región G…	Cichliformes	Cichlidae	Cichla orinocensis	Peacock bass																				5000; fertility 15,300		3.033
Winemiller, K. O., Taphorn, D. C. & Barbarino-Duque, A. (1997). Ecology of Cichla (Cichlidae) in two blackwater rivers of Southern Venezuela. Copeia 1997, 690–696	Cichliformes	Cichlidae	Cichla orinocensis	Peacock bass																									yes
Winemiller, K. O., 2001. Ecology of peacock cichlids (Cichla spp.) in Venezuela. Journal of Aquariculture and Aquatic Sciences 9, 93–112.	Cichliformes	Cichlidae	Cichla orinocensis	Peacock bass					Similar nests dug in shallow water (30 cm) were reported for C. orinocensis in Venezuela, but these were dug on rocky substrata ; Cichla orinocensis was observed nesting in isolated pairs in several rivers and reservoirs, but also forming aggregations in some lagoons of Venezuela
Gomiero, L. M. and F. M. S. Braga, 2004. Reproduction of species of the genus Cichla in a reservoir in Southeastern Brazil. Brazilian Journal of Biology, 64: 613-624. http://www.scielo.br/scielo.php?pid=S1519-69842004000400008&script=sci_arttext	Cichliformes	Cichlidae	Cichla orinocensis	Peacock bass													oviparous		1	1
Jepsen, D., K. Winemiller, D. Taphorn and D. R. Olarte, 1999. Age structure and growth of peacock cichlids from rivers and reservoirs of Venezuela. Journal of fish biology, 55: 433-450.	Cichliformes	Cichlidae	Cichla orinocensis	Peacock bass																							guarders						mainly lentic		Cichla orinocensis was more common in lagoon sites than channel sites during all three seasons, and always was the least common species in the primary river channel.								no
Montaña, C., D. Taphorn, C. Layman and C. A. Lasso, 2006. Distribución, alimentación y reproducción de tres especies de pavones Cichla spp. (Perciformes, Cichlidae) en la cuenca baja del río Ventuari, Estado Amazonas, Venezuela. Memoria de la Fundación La Salle de Ciencias Naturales, 66: 83-102. Distribution, feeding and reproduction of three species of peacock bass Cichla spp. (Perciformes, Cich…	Cichliformes	Cichlidae	Cichla orinocensis	Peacock bass																				4643				nesters							Cichla orinocensis seemed to prefer substrates submerged wood or rocks in shallow waters for disposal of their eggs; For example, C. orinocensis was common in lacustrine environments where there was some kind of substrate (rocks, sticks or vegetation) with an average depth of 2.1 meters. ; used more frequently lentic where there was any plant structure
Hoeinghaus, D. J., C. A. Layman, D. A. Arrington and K. O. Winemiller, 2003. Movement of Cichla species (Cichlidae) in a Venezuelan floodplain river. Neotropical Ichthyology, 1: 121-126. http://www.scielo.br/scielo.php?pid=S1679-62252003000200006&script=sci_arttext	Cichliformes	Cichlidae	Cichla orinocensis	Peacock bass							no ; over 52 months period Cichla intermedia and C. orinocensis tended to move relatively short distances
http://www.fishbase.se/summary/Cichla-orinocensis.html ; 27 Dec 2014	Cichliformes	Cichlidae	Cichla orinocensis	Peacock bass				South America: Orinoco River basin, in tributaries of the Orinoco River in Colombia and Venezuela; Amazon River basin, in the Negro River basin, Brazil.			Unlikely																					diet studies												no?
Compiled	Cichliformes	Cichlidae	Cichla orinocensis	Peacock bass	yes	ES	2008			NA	no	NA	61.7	7310		NA	oviparous	NA	1	1	NA	NA	NA	5000	NA	3.033	guarders	nesters	yes	piscivorous	4.5	benthopelagic	both	yes	NA	freshwater							NA	NA	no	no	yes	no	yes
Ng, H. H. & H. H. Tan, 2010. An Annotated Checklist of the Non-native Freshwater Fish Species in the Reservoirs of Singapore. COSMOS, 6: 95- 116.	Cichliformes	Cichlidae	Cichlasoma urophthalmus	Mayan cichlid		ES
http://link.springer.com.libproxy1.nus.edu.sg/article/10.1023%2FA%3A1007670526228 Reproductive Biology of the Introduced Mayan cichlid, Cichlasoma urophthalmus, Within an Estuarine Mangrove Habitat of Southern Florida	Cichliformes	Cichlidae	Cichlasoma urophthalmus	Mayan cichlid
Ng, P. X. & H. H. Tan, 2013. Fish diversity before and after construction of the Punggol and Serangoon reservoirs, Singapore.Nature in Singapore, 6: 19–24.	Cichliformes	Cichlidae	Cichlasoma urophthalmus	Mayan cichlid
Miller R. R., 2005. Freshwater Fishes of México. University of Chicago Press, Chicago. 490 pp.	Cichliformes	Cichlidae	Cichlasoma urophthalmus	Mayan cichlid				Atlantic slope of southern Mexico, from the Río Coatzacoalcos drainage eastward to the Yucat an Peninsula and Isla Mujeres, and southward to Nicaragua.
Tan, B. C. & Tan, K. S., 2003. Singapore. In: Pallewatta, N., J. K. Reaser & A. T. Gutierrez (eds.), Invasive Alien Species in South-Southeast Asia: National Reports and Directory of Resources. Global Invasive Species Programme, Cape Town. Pp. 85–90.	Cichliformes	Cichlidae	Cichlasoma urophthalmus	Mayan cichlid		ES
Yeo, D. C. J. & C. S. W. Chia, 2010. Introduced species in Singapore: An overview. COSMOS, 06: 23-37.	Cichliformes	Cichlidae	Cichlasoma urophthalmus	Mayan cichlid	yes			Central to South America
Conkel, D., 1993. Cichlids of North and Central America. T.F.H. Publications, Inc., USA. ; Fishbase	Cichliformes	Cichlidae	Cichlasoma urophthalmus	Mayan cichlid																										carnivorous		benthopelagic	mainly lentic		Inhabit freshwater marshes and mangrove swamps. Adults prefer coastal lagoons and rivers and will tolerate marine conditions.	both							no
Martinez-Palacios, C.A. and L.G. Ross, 1992. The reproductive biology and growth of the Central American cichlid Cichlasoma urophthalmus (Günther). J. Appl. Ichthyol. 8(1-4):99-109. ; Fishbase	Cichliformes	Cichlidae	Cichlasoma urophthalmus	Mayan cichlid																																				20-39
IGFA, 2001. Database of IGFA angling records until 2001. IGFA, Fort Lauderdale, USA. ; Fishbase	Cichliformes	Cichlidae	Cichlasoma urophthalmus	Mayan cichlid								394		1100
GISD ; http://www.issg.org/database/species/ecology.asp?si=1692&fr=1&sts=sss&lang=EN : 28 Dec 2014	Cichliformes	Cichlidae	Cichlasoma urophthalmus	Mayan cichlid	yes					generalist ; tolerates a wide range of salinities, temperatures and habitat types; tolerant to low oxygen (hypoxic) conditions																										marine too				14-39
Baensch, H.A. and R. Riehl, 1985. Aquarien atlas. Band 2. Mergus, Verlag für Natur-und Heimtierkunde GmbH, Melle, Germany. 1216 pp. ; Fishbase	Cichliformes	Cichlidae	Cichlasoma urophthalmus	Mayan cichlid																							guarders	nesters
Ng, T.H. and H.H. Tan, 2010. The introduction, origin and life-history attributes of the non-native cichlid Etroplus suratensis in the coastal waters of Singapore. J. Fish Biol. 76:2238-2260.	Cichliformes	Cichlidae	Cichlasoma urophthalmus	Mayan cichlid																				2800						primarily carnivorous
Faunce, C. and J. Lorenz, 2000. Reproductive Biology of the Introduced Mayan cichlid, Cichlasoma urophthalmus, Within an Estuarine Mangrove Habitat of Southern Florida. Environmental Biology of Fishes, 58: 215-225.	Cichliformes	Cichlidae	Cichlasoma urophthalmus	Mayan cichlid																	0.5		1	6323	0.15	3.25
Martinez-Palacios, C.A. & L.G. Ross. 1992. The reproductive biology and growth of the Central American cichlid Cichlasoma urophthalmus (Gunther). J. Appl. Ichthyol. 8: 99–109.	Cichliformes	Cichlidae	Cichlasoma urophthalmus	Mayan cichlid															1	1		1.72	2.17	6615						principally omnivorous with a tendency to carnivory							7.7-8.5; study sites
Chávez-López, R., M. S. Peterson, N. J. Brown-Peterson, A. Morales-Gómez and J. Franco-López, 2005. Ecology of the mayan cichlid, Cichlasoma urophthalmus Günther, in the Alvarado lagoonal system, Veracruz, Mexico. Gulf and Caribbean Research, 16: 1-10.	Cichliformes	Cichlidae	Cichlasoma urophthalmus	Mayan cichlid																					0.2	4.5				predominantly herbivorous
Faunce, C. H., H. M. Patterson and J. J. Lorenz, 2002. Age, growth, and mortality of the Mayan cichlid (Cichlasoma urophthalmus) from the southeastern Everglades. Fishery Bulletin, 100: 42-50. http://fishbull.noaa.gov/1001/fau.pdf	Cichliformes	Cichlidae	Cichlasoma urophthalmus	Mayan cichlid												7			2	2
Martinez-Palacios, C. A., 1987. Aspects of the biology of Cichlasoma uropthalmus (Gunther) with particular reference to its culture. PhD dissertation, University of Stirling. 321 pp. http://dspace.stir.ac.uk/handle/1893/3512	Cichliformes	Cichlidae	Cichlasoma urophthalmus	Mayan cichlid													oviparous	61 degree days											Unlikely as they are aggressive when kept at high density	mainly carnivorous but plant material was consistently found					prefers smooth surface to lay eggs rather than gravel; lagoon has soft organic mud 30-60cm deep that gives off Hydrogen sulphide; water high in tannin because of mangrove
Cuenca‐Soria, C., C. Álvarez‐González, J. Ortiz‐Galindo, D. Tovar‐Ramírez, R. Guerrero‐Zárate, S. Aguilar‐Hernández, M. Perera‐García, R. Hernández‐Gómez and E. Gisbert, 2013. Histological development of the digestive system of Mayan cichlid Cichlasoma urophthalmus (Günther 1862). Journal of Applied Ichthyology, 29: 1304-1312.	Cichliformes	Cichlidae	Cichlasoma urophthalmus	Mayan cichlid														36 hours
Florida Museum of Natural History; http://www.flmnh.ufl.edu/fish/Gallery/Descript/MayanCichlid/MayanCichlid.html ; 29 Dec 2014	Cichliformes	Cichlidae	Cichlasoma urophthalmus	Mayan cichlid												11 in captivity
http://www.fishbase.se/summary/Cichlasoma-urophthalmum.html ; 28 Dec 2014	Cichliformes	Cichlidae	Cichlasoma urophthalmus	Mayan cichlid			1990 - 2000	Central America: Atlantic drainages from Mexico to Nicaragua.		no?																					3.9 ±0.57 se																yes
Compiled	Cichliformes	Cichlidae	Cichlasoma urophthalmus	Mayan cichlid	yes	ES	1990			yes		394	NA	1100		11	oviparous	1.5	1	1	0.5	1.72	2.17	6615	0.2	4.5	guarders	nesters	no	omnivorous	3.9	benthopelagic	lentic	yes	muddy	both and marine							no	NA	no	no	yes	no	no
Tan HH, Lim KKP, Liew JH, Low BW, Lim RBH, Kwik JTB, et al. The non-native freshwater fishes of Singapore: an annotated compilation. Raffles Bulletin of Zoology. 2020;68:150-95. doi: 10.26107/RBZ-2020-0016.	Cypriniformes	Cyprinidae	Cirrhinus molitorella	Mud carp	no	FailedES
Alfred, E. R., 1966. The fresh-water fishes of Singapore. Zoologische Verhandelingen, 78: 1-68, 1966.	Cypriniformes	Cyprinidae	Cirrhinus molitorella	Mud carp			at least 1966																																									yes, food
Chou, L.M. and T.J. Lam, 1989. Introduction of exotic aquatic species in Singapore. p. 91-97. In S.S. De Silva (ed.) Exotic aquatic organisms in Asia. Proceedings of the Workshop on Introduction of Exotic Aquatic Organisms in Asia. Spec. Publ. Asian Fish. Soc.3, 154 pp. ; Fishbase	Cypriniformes	Cyprinidae	Cirrhinus molitorella	Mud carp			introduced by the Chinese immigrants during the early history of Singapore
Roberts, T.R., 1997. Systematic revision of the tropical Asian labeon cyprinid fish genus Cirrhinus, with descriptions of new species and biological observations on C. lobatus. Nat. Hist. Bull. Siam Soc. 45:171-203. ; Fishbase	Cypriniformes	Cyprinidae	Cirrhinus molitorella	Mud carp							yes																					benthopelagic				freshwater
Shao, K.-T. and P.L. Lim, 1991. Fishes of freshwater and estuary. Encyclopedia of field guide in Taiwan. Recreation Press, Co., Ltd., Taipei. vol. 31. 240 p. (in Chinese).; Fishbase	Cypriniformes	Cyprinidae	Cirrhinus molitorella	Mud carp					depth 5-20m
Baensch, H.A. and R. Riehl, 1991. Aquarien atlas. Bd. 3. Melle: Mergus, Verlag für Natur-und Heimtierkunde, Germany. 1104 p.	Cypriniformes	Cyprinidae	Cirrhinus molitorella	Mud carp																																				22-26
Singhanouvong, D., C. Soulignavong, K. Vonghachak, B. Saadsy and T.J. Warren, 1996. The main dry-season fish migrations of the Mekong mainstream at Hat Village, Muang Khong District, Hee Village, Muang Mouan District and Hatsalao Village, Paxse. Indigenous Fishery Develoment Project, Fisheries Ecology Technical Report no. 3. Lao People's Democratic Republic. 130 p.; Fishbase	Cypriniformes	Cyprinidae	Cirrhinus molitorella	Mud carp								550
Hwang, H.C., I.Y. Chen and P.C. Yueh, 1988. The freshwater fishes of China in colored illustrations. Vol. 2. Shanghai Sciences and Technology Press, Shanghai, China. 201 p. ; Fishbase	Cypriniformes	Cyprinidae	Cirrhinus molitorella	Mud carp										500
Rainboth, W.J., 1996. Fishes of the Cambodian Mekong. FAO Species Identification Field Guide for Fishery Purposes. FAO, Rome, 265 pp.	Cypriniformes	Cyprinidae	Cirrhinus molitorella	Mud carp									500																				lotic; Prefer flowing water and not known to proliferate in impoundments.	no									large
Roberts, T.R., 1997. Systematic revision of the tropical Asian labeon cyprinid fish genus Cirrhinus, with descriptions of new species and biological observations on C. lobatus. Nat. Hist. Bull. Siam Soc. 45:171-203. ; Fishbase	Cypriniformes	Cyprinidae	Cirrhinus molitorella	Mud carp							Wild stocks are strongly migratory while cultivated stocks probably have lost the migratory behavior
Ingram, B. A. and O. Lasasimma, 2008. Production of Cirrhinus molitorella and Labeo chrysophekadion for culture based fisheries development in Lao PDR Part I: Captive spawning. Aquaculture Asia. http://library.enaca.org/AquacultureAsia/Articles/april-june-2008/7-ingram-april-08.pdf	Cypriniformes	Cyprinidae	Cirrhinus molitorella	Mud carp															2-3 in captivity	2-3 in captivity
Termvidchakorn, A. and K.G. Hortle, 2013. A guide to larvae and juveniles of some common fish species from the Mekong River Basin. MRC Technical Paper No. 38. Mekong River Commission, Phnom Penh. 234 pp.	Cypriniformes	Cyprinidae	Cirrhinus molitorella	Mud carp																										omnivorous
Bowen, S., B. Gu and Z. Huang, 2006. Diet and digestion in Chinese mud carp Cirrhinus molitorella compared with other ilyophagous fishes. Transactions of the American Fisheries Society, 135: 1383-1388.	Cypriniformes	Cyprinidae	Cirrhinus molitorella	Mud carp
Sifa, L., 2000. The impact of large reservoirs on fish biodiversity and fisheries in China. ACIAR PROCEEDINGS, ACIAR; 1998. http://ageconsearch.umn.edu/bitstream/135367/2/PR098.pdf#page=22	Cypriniformes	Cyprinidae	Cirrhinus molitorella	Mud carp					In some reservoirs mud carp can spawn, but recruitment is low because its larvae do not survive well.																															When water temperature is bet-ween 16.4℃ and 29.4℃,the fish have a strong appetite,above and below this tem-perature feeding declines.
The Fisheries Research Institute of the Kwangsi Chuang Autonomous Region, 1975. On the biology and culture of the mud carp, Cirrhinus molitorella. Acta Hydrobiologica Sinica (4): 449-470. http://ssswxb.ihb.ac.cn/EN/abstract/abstract1710.shtml#	Cypriniformes	Cyprinidae	Cirrhinus molitorella	Mud carp					It is found that the mud carp is capable of natural spawning in the Da-wang-tan Reservoir.			595		4100		at least 10	oviparous		275mm	273mm
Fasheng, M. Y. C. and L. Ding, 1985. STUDIES ON THE NUTRITIONAL REQUIREMENTS FOR OPTIMUM GROWTH OF MUD CARP CIRRHINUS MOLITORELLA (C. ET V.)[J]. Acta Hydrobiologica Sinica, 3: 003.	Cypriniformes	Cyprinidae	Cirrhinus molitorella	Mud carp												10		0.4583			0.552		0.896
request?: http://en.cnki.com.cn/Article_en/CJFDTOTAL-SHDX200806022.htm http://ssswxb.ihb.ac.cn/EN/abstract/abstract1710.shtml	Cypriniformes	Cyprinidae	Cirrhinus molitorella	Mud carp
GISD ; 17 Jan 2015	Cypriniformes	Cyprinidae	Cirrhinus molitorella	Mud carp	no
http://www.fao.org/fishery/culturedspecies/Cirrhinus_molitorella/en ; 7 December 2014	Cypriniformes	Cyprinidae	Cirrhinus molitorella	Mud carp										1400 in hatchery										204 000
http://www.fishbase.org/summary/Cirrhinus-molitorella.html ; 7 Dec 2014	Cypriniformes	Cyprinidae	Cirrhinus molitorella	Mud carp				Asia: Mekong, Chao Phraya, Nam Theun, Xe Bangfai and the Nanpangjiang basins; also from the Red River (China and Viet Nam)																							2.0 ±0.00
Compiled	Cypriniformes	Cyprinidae	Cirrhinus molitorella	Mud carp	no	FailedES	1966			NA	yes	595	500	4100		10	oviparous	0.4583	2	2	0.552	NA	0.896	204000	NA	NA	NA	NA	NA	omnivorous	2	benthopelagic	lotic	no	NA	freshwater							yes	NA	no	no	no	yes	no
Teugels, G. G., 1986. A systematic revision of the African species of the genus Clarias (Pisces; Clariidae). Musée Royal de l'Afrique Centrale (Zoologie), 247: 1-199.	Siluriformes	Clariidae	Clarias gariepinus	African Walking Catfish		ES		Almost Pan-African, except for the Maghreb, Upper and Lower Guinea, the Cape, and probably from the Nogal provinces; Asia Minor (Jordan, Israel, Syria, and southern Turkey)
Ng, H. H. & H. H. Tan, 2010. An Annotated Checklist of the Non-native Freshwater Fish Species in the Reservoirs of Singapore. COSMOS, 6: 95- 116.	Siluriformes	Clariidae	Clarias gariepinus	African Walking Catfish																																													Yes
Baker, N. & K. K. P. Lim, 2012. Wild Animals of Singapore. A Photographic Guide to Mammals, Reptiles, Amphibians and Freshwater Fishes. Updated edition. Draco Publishing and Distribution Pte. Ltd. and Nature Society, Singapore. 180 pp.	Siluriformes	Clariidae	Clarias gariepinus	African Walking Catfish		ES
Yeo, D. C. J. & C. S. W. Chia, 2010. Introduced species in Singapore: An overview. COSMOS, 06: 23-37.	Siluriformes	Clariidae	Clarias gariepinus	African Walking Catfish	yes			Africa
Ng, H., B. Low, J. B. Kwik and D. J. Yeo, 2014. The tables are turned: an invasive species under potential threat. Biological Invasions, 16: 1567-1571.	Siluriformes	Clariidae	Clarias gariepinus	African Walking Catfish			probably 1960s																																							yes		food fish	yes
Riede, K., 2004. Global register of migratory species - from global to regional scales. Final Report of the R&D-Projekt 808 05 081. Federal Agency for Nature Conservation, Bonn, Germany. 329 pp. ; Fishbase	Siluriformes	Clariidae	Clarias gariepinus	African Walking Catfish							potamodromous																					benthopelagic				freshwater	6.5-8
Witte, F. and W. de Winter, 1995. Appendix II. Biology of the major fish species of Lake Victoria. p. 301-320. In F. Witte and W.L.T. Van Densen (eds.) Fish stocks and fisheries of Lake Victoria. A handbook for field observations. Samara Publishing Limited, Dyfed, Great Britain. ; Fishbase	Siluriformes	Clariidae	Clarias gariepinus	African Walking Catfish							depth range 0-80m
de Moor, I.J. and M.N. Bruton, 1988. Atlas of alien and translocated indigenous aquatic animals in southern Africa. A report of the Committee for Nature Conservation Research National Programme for Ecosystem Research. South African Scientific Programmes Report No. 144. 310 p. Port Elizabeth, South Africa. ; Fishbase	Siluriformes	Clariidae	Clarias gariepinus	African Walking Catfish					Widely tolerant of extreme environmental conditions	yes																														8-35				yes
IGFA, 2001. Database of IGFA angling records until 2001. IGFA, Fort Lauderdale, USA. ; Fishbase	Siluriformes	Clariidae	Clarias gariepinus	African Walking Catfish								1700
Robins, C.R., R.M. Bailey, C.E. Bond, J.R. Brooker, E.A. Lachner, R.N. Lea and W.B. Scott, 1991. World fishes important to North Americans. Exclusive of species from the continental waters of the United States and Canada. Am. Fish. Soc. Spec. Publ. (21):243 p. ; Fishbase	Siluriformes	Clariidae	Clarias gariepinus	African Walking Catfish										60000
Weyl, O.L.F. and A.J. Booth, 2008. Validation of annulus formation in otoliths of a temperate population of adult African sharptooth catfish Clarias gariepinus using fluorochrome marking of wild fish. J. Fish Biol. 73:1033-1038. ; Fishbase	Siluriformes	Clariidae	Clarias gariepinus	African Walking Catfish												15
Teugels, G.G., 1986. A systematic revision of the African species of the genus Clarias (Pisces; Clariidae). Ann. Mus. R. Afr. Centr., Sci. Zool., 247:199 p. ; Fishbase Seegers, L., 2008. The catfishes of Africa: A handbook for identification and maintenance. Aqualog Verlag A.C.S. GmbH, Germany. 604 p. ; Fishbase	Siluriformes	Clariidae	Clarias gariepinus	African Walking Catfish					prefer rather shallow and swampy areas																					omnivorous			lentic, lotic		soft
Burgess, W.E., 1989. An atlas of freshwater and marine catfishes. A preliminary survey of the Siluriformes. T.F.H. Publications, Inc., Neptune City, New Jersey (USA). 784 pp. ; Fishbase	Siluriformes	Clariidae	Clarias gariepinus	African Walking Catfish					Can leave the water at night using its strong pectoral fins and spines in search of land-based food or can move into the breeding areas through very shallow pathways
Teugels, G.G., 1986. A systematic revision of the African species of the genus Clarias (Pisces; Clariidae). Ann. Mus. R. Afr. Centr., Sci. Zool., 247:199 p. ; Fishbase	Siluriformes	Clariidae	Clarias gariepinus	African Walking Catfish													oviparous	33 at 25 degree celsius	between 35-40 cm	between 40-45 cm							non-guarders	open substratum egg scatterer
Skelton, P. H., 2001. A Complete Guide to the Freshwater Fishes of Southern Africa. Struik Publishers. 395pp.	Siluriformes	Clariidae	Clarias gariepinus	African Walking Catfish					prefers sluggish large rivers, lakes, and dams; can endure harsh conditions like high turbidity or dessication; the last or only inhabitant of diminishing pools of drying rivers or lakes									25 hours	2	2																							large
Legendre, M., G. Teugels, C. Cauty and B. Jalabert, 1992. A comparative study on morphology, growth rate and reproduction of Clarias gariepinus (Burchell, 1822), Heterobranchus longifilis Valenciennes, 1840, and their reciprocal hybrids (Pisces, Clariidae). Journal of fish biology, 40: 59-79.	Siluriformes	Clariidae	Clarias gariepinus	African Walking Catfish														1	5-7 months		1.3		1.4	106 000 eggs per kg B.w	0.76	21.6
Yalcin, Ş. K. Solak &I Akyurt, 2001. Certain reproductive characteristics of the Catfish (Clarias gariepinus Burchell, 1822) living in the River Asi, Turkey. Turkish Journal of Zoology, 25: 453-460.	Siluriformes	Clariidae	Clarias gariepinus	African Walking Catfish																	1.41		1.66	336157	2	35.95
Bruton, M. N., 1979. The breeding biology and early development of Clarias gariepinus (Pisces: Clariidae) in Lake Sibaya, South Africa, with a review of breeding in species of the subgenus Clarias (Clarias). The Transactions of the Zoological Society of London, 35: 1-45.	Siluriformes	Clariidae	Clarias gariepinus	African Walking Catfish																					3.5				aggregate before spawning; social feeding sometimes; individual feeding too
http://www.fishbase.se/summary/Clarias-gariepinus.html	Siluriformes	Clariidae	Clarias gariepinus	African Walking Catfish																											3.8 ±0.4 se
Compiled	Siluriformes	Clariidae	Clarias gariepinus	African Walking Catfish	yes	ES	1960			yes	yes	1700	NA	60000		15	oviparous	1.0416	0.4166	0.4166	1.3		1.66	336157	3.5	35.95	nonguarders	open substratum	no	omnivorous	3.8	benthopelagic	both	NA	soft	freshwater							yes	yes	no	yes	yes	yes	yes
Lim, K. K. P.and P. K. L. Ng, 1990. A Guide to the Common Freshwater Fishes of Singapore, Singapore Science Centre, Singapore. 160pp.	Cypriniformes	Cyprinidae	Ctenopharyngodon idella	Grass carp		FailedES						1000		3200															Gregarious	herbivorous		Pelagic
Teletchea, F., A. Fostier, E. Kamler, J-N. Gardeur, P-Y. Le Bail, B. Jalabert & P. Fontaine, 2009. Comparative analysis of reproductive traits in 65 freshwater fish species: application to the domestication of new fish species. Reviews in Fish Biology and Fisheries, 19: 403-430.	Cypriniformes	Cyprinidae	Ctenopharyngodon idella	Grass carp													oviparous	1.5	4.5	5.5		4.05 after water absorbed, before 1.35		950000	2.3	20.5	non-guarders	open substratum egg scatterer
Ng, P. K. L., L. M. Chou & T. J. Lam, 1993. The Status and Impact of Introduced Freshwater Animals in Singapore. Biological Conservation, 64: 19-24.	Cypriniformes	Cyprinidae	Ctenopharyngodon idella	Grass carp
Alfred, E. R., 1966. The fresh-water fishes of Singapore. Zoologische Verhandelingen, 78: 1-68, 1966.	Cypriniformes	Cyprinidae	Ctenopharyngodon idella	Grass carp			pond culture; at least 1966																																									pond culture
Chou, L.M. and T.J. Lam, 1989. Introduction of exotic aquatic species in Singapore. p. 91-97. In S.S. De Silva (ed.) Exotic aquatic organisms in Asia. Proceedings of the Workshop on Introduction of Exotic Aquatic Organisms in Asia. Spec. Publ. Asian Fish. Soc.3, 154 pp.	Cypriniformes	Cyprinidae	Ctenopharyngodon idella	Grass carp			introduced by the Chinese immigrants during the early history of Singapore
Riede, K., 2004. Global register of migratory species - from global to regional scales. Final Report of the R&D-Projekt 808 05 081. Federal Agency for Nature Conservation, Bonn, Germany. 329 pp. ; Fishbase	Cypriniformes	Cyprinidae	Ctenopharyngodon idella	Grass carp							yes																					demersal				freshwater
Shao, K.-T. and P.L. Lim, 1991. Fishes of freshwater and estuary. Encyclopedia of field guide in Taiwan. Recreation Press, Co., Ltd., Taipei. vol. 31. 240 p. (in Chinese). ; Fishbase	Cypriniformes	Cyprinidae	Ctenopharyngodon idella	Grass carp					depth range 0-30m
Laird, C.A. and L.M. Page, 1996. Non-native fishes inhabiting the streams and lakes of Illinois. Illinois Natural History Survey Bulletin 35:1. ; Fishbase	Cypriniformes	Cyprinidae	Ctenopharyngodon idella	Grass carp																																				up to 35
Billard, R., 1997. Les poissons d'eau douce des rivières de France. Identification, inventaire et répartition des 83 espèces. Lausanne, Delachaux & Niestlé, 192 pp. ; Fishbase	Cypriniformes	Cyprinidae	Ctenopharyngodon idella	Grass carp					Spawn on riverbeds with very strong current			1500
Skelton, P.H., 1993. A complete guide to the freshwater fishes of southern Africa. Southern Book Publishers. 388 pp. ; Fishbase	Cypriniformes	Cyprinidae	Ctenopharyngodon idella	Grass carp										45000																					A radiotelemetry study of adulrs in Lake Conway, Florida, indicates a definite preference for densely vegetated inshore areas 1-3m in depth
Shireman, J.V. and C.R. Smith, 1983. Synopsis of biological data on the grass carp, Ctenopharyngodon idella (Cuvier and Valenciennes, 1884). FAO Fish. Synop. No.135, 86 pp. ; Fishbase http://www.fao.org/3/a-ap938e.pdf	Cypriniformes	Cyprinidae	Ctenopharyngodon idella	Grass carp					Spawns in gravel bottomed areas of rivers							21			1; Grass carp mature at earlier ages and smaller sizes in tropical climes and climate and nutrition act synergisticallyon the attainment of maturity	1	1.2		1.3	1276000											Spawns in gravel bottomed areas of rivers		5-9			0-30
Cudmore, B., and N.E. Mandrak. 2004. Biological synopsis of grass carp (Ctenopharyngodon idella). Can. MS Rpt. Fish. Aquat. Sci. 2705: v + 44p. http://www.dfo-mpo.gc.ca/Library/286222.pdf	Cypriniformes	Cyprinidae	Ctenopharyngodon idella	Grass carp												33					5; when water is absorbed		6; when water is absorbed
Berg, L.S., 1964. Freshwater fishes of the U.S.S.R. and adjacent countries. volume 2, 4th edition. Israel Program for Scientific Translations Ltd, Jerusalem. (Russian version published 1949). ; Fishbase	Cypriniformes	Cyprinidae	Ctenopharyngodon idella	Grass carp				Asia: China to eastern Siberia
Page, L.M. and B.M. Burr, 1991. A field guide to freshwater fishes of North America north of Mexico. Houghton Mifflin Company, Boston. 432 pp. ; Fishbase	Cypriniformes	Cyprinidae	Ctenopharyngodon idella	Grass carp														19-23 hours															mainly lentic; lotic; preferring large, slow-flowing or standing water bodies with vegetation.	yes	preferring large, slow-flowing or standing water bodies with vegetation.								large
Frimodt, C., 1995. Multilingual illustrated guide to the world's commercial warmwater fish. Fishing News Books, Osney Mead, Oxford, England. 215 pp. ; Fishbase	Cypriniformes	Cyprinidae	Ctenopharyngodon idella	Grass carp					Tolerant of a wide range of temperatures from 0° to 38°C, and salinities to as much as 10 ppt and oxygen levels down to 0.5 ppm	yes																				omnivorous										0-38
Kottelat, M. and J. Freyhof, 2007. Handbook of European freshwater fishes. Publications Kottelat, Cornol, Switzerland. 646 pp. ; Fishbase	Cypriniformes	Cyprinidae	Ctenopharyngodon idella	Grass carp					Eggs are pelagic and hatch while drifting downstream in 2-3 days									2-3
Teletchea, F., A. Fostier, E. Kamler, J.-N. Gardeur, P.-Y. Le Bail, B. Jalabert and P. Fontaine, 2009. Comparative analysis of reproductive traits in 65 freshwater fish species: application to the domestication of new fish species. Reviews in Fish Biology and Fisheries, 19: 403-430.	Cypriniformes	Cyprinidae	Ctenopharyngodon idella	Grass carp					temperature for egg incubation 22.5								oviparous	1.5	4.5	5.5		1.35		950000	2.3	20.5	non-guarders	open substratum egg scatterer
Copp, G.H., Garthwaite, R. and Gozlan, R.E., 2005. Risk identification and assessment of non-native freshwater fishes: concepts and perspectives on protocols for the UK. Sci. Ser. Tech Rep., Cefas Lowestoft, 129: 32pp.	Cypriniformes	Cyprinidae	Ctenopharyngodon idella	Grass carp					Ctenopharyngodon idella has highly specific water flow requirements for natural spawning to occur.
http://www.issg.org/database/species/search.asp?sts=sss&st=sss&fr=1&x=0&y=0&sn=Ctenopharyngodon+idella&rn=&hci=-1&ei=-1&lang=EN ; accessed 10 Dec 2014	Cypriniformes	Cyprinidae	Ctenopharyngodon idella	Grass carp	yes
Krykhtin, M., & Gorbach, E. (1981). Reproductive ecology of the grass carp, Ctenopharyngodon idella, and the silver carp, Hypophthalmichthys molitrix, in the Amur Basin. Journal of Ichthyology , 21 (2), 109-123.	Cypriniformes	Cyprinidae	Ctenopharyngodon idella	Grass carp														20 hours or 0.833 days, under optimal conditions	5 to 9	5 to 9
http://www.fishbase.org/summary/Ctenopharyngodon-idella.html 10 Dec 2014	Cypriniformes	Cyprinidae	Ctenopharyngodon idella	Grass carp																											2.0 ±0.00 se
Compiled	Cypriniformes	Cyprinidae	Ctenopharyngodon idella	Grass carp	yes	FailedES	1966			yes	yes	1500	NA	45000		33	oviparous	0.7916	1	1	1.2	1.35	1.3	1276000	2.3	20.5	nonguarders	open substratum	yes	omnivorous	2	benthopelagic	both	yes	vege, gravel	freshwater							yes	NA	no	no	no	yes	no
Ng, H. H. & H. H. Tan, 2010. An Annotated Checklist of the Non-native Freshwater Fish Species in the Reservoirs of Singapore. COSMOS, 6: 95- 116.	Cypriniformes	Cyprinidae	Cyprinus carpio	Common carp, koi		FailedES																																									Yes
Ng, P. K. L., L. M. Chou & T. J. Lam, 1993. The Status and Impact of Introduced Freshwater Animals in Singapore. Biological Conservation, 64: 19-24.	Cypriniformes	Cyprinidae	Cyprinus carpio	Common carp, koi																																												yes
Kottelat, M. and J. Freyhof, 2007. Handbook of European Freshwater Fishes. Kottelat, Cornol, Switzerland and Freyhof, Berlin, Germany, 2007.	Cypriniformes	Cyprinidae	Cyprinus carpio	Common carp, koi				Black, Caspian, and Aral Sea drainages
Lim, K. K. P.and P. K. L. Ng, 1990. A Guide to the Common Freshwater Fishes of Singapore, Singapore Science Centre, Singapore. 160pp.	Cypriniformes	Cyprinidae	Cyprinus carpio	Common carp, koi								1000?				50													Solitary or gregarious	omnivorous		near bottom				Freshwater
Singh, A. K., A. K. Pathak and W. S. Lakra, 2010. Invasion of an Exotic Fish;Common Carp, Cyprinus Carpio L. (Actinopterygii: Cypriniformes: Cyprinidae) in the Ganga River, India and its Impacts. Acta Ichthyologica Et Piscatoria, 40: 11-19.	Cypriniformes	Cyprinidae	Cyprinus carpio	Common carp, koi																						30
Yeo, D. C. J. & C. S. W. Chia, 2010. Introduced species in Singapore: An overview. COSMOS, 06: 23-37.	Cypriniformes	Cyprinidae	Cyprinus carpio	Common carp, koi	yes	not ES		Eurasia
Riede, K., 2004. Global register of migratory species - from global to regional scales. Final Report of the R&D-Projekt 808 05 081. Federal Agency for Nature Conservation, Bonn, Germany. 329 pp.	Cypriniformes	Cyprinidae	Cyprinus carpio	Common carp, koi					potamodromous		yes																					benthopelagic				freshwater, brackish	7-7.5
Eaton, J.G., J.H. McCormick, B.E. Goodno, D.G. O'Brien, H.G. Stefany, M. Hondzo and R.M. Scheller, 1995. A field information-based system for estimating fish temperature tolerances. Fisheries, 20: 10-18.	Cypriniformes	Cyprinidae	Cyprinus carpio	Common carp, koi																																				3-35
Kottelat, M. & J. Freyhof, 2007. Handbook of European freshwater fishes. Publications Kottelat, Cornol, Switzerland. 646 pp.	Cypriniformes	Cyprinidae	Cyprinus carpio	Common carp, koi					Larvae survive only in very warm water among shallow submerged vegetation				1100																				lotic		well vegetated
Teletchea, F., A. Fostier, E. Kamler, J-N. Gardeur, P-Y. Le Bail, B. Jalabert & P. Fontaine, 2009. Comparative analysis of reproductive traits in 65 freshwater fish species: application to the domestication of new fish species. Reviews in Fish Biology and Fisheries, 19: 403-430.	Cypriniformes	Cyprinidae	Cyprinus carpio	Common carp, koi													oviparous	3.8	2.5	4.5		1.35		325000	9.5	22.5	non-guarders	open substratum egg scatterer				benthopelagic
Scott, W.B. and E.J. Crossman, 1973. Freshwater fishes of Canada. Bulletin of the Fisheries Research Board of Canada, 184 :1-966.	Cypriniformes	Cyprinidae	Cyprinus carpio	Common carp, koi																				2208000 max
de Moor, I.J. & M.N. Bruton, 1988. Atlas of alien and translocated indigenous aquatic animals in southern Africa. A report of the Committee for Nature Conservation Research National Programme for Ecosystem Research. South African Scientific Programmes Report No. 144. Port Elizabeth, South Africa. 310 pp.	Cypriniformes	Cyprinidae	Cyprinus carpio	Common carp, koi																																								capable of air breathing
Machacek, H. (ed.), 2007. World Records Freshwater Fishing. Cyprinus carpio carpio, Common Carp, Mirror Carp. http://www.fishing-worldrecords.com/scientificname/Cyprinus%20carpio%20carpio/show (accessed 22 Sep 2014).	Cypriniformes	Cyprinidae	Cyprinus carpio	Common carp, koi										46000
Alfred, E. R., 1966. The fresh-water fishes of Singapore. Zoologische Verhandelingen, 78: 1-68, 1966.	Cypriniformes	Cyprinidae	Cyprinus carpio	Common carp, koi			at least 1966																																									food
Alfred, M. E. R., 1965. Part 4 Fish Rare and Endangered Fresh–Water Fishes of Malaya and Singapore. In: Talbot, L. M. & Martha H. Talbot (eds.), Conservation in Tropical South East Asia, International Union for Conservation of Nature and Natural Resources, Morges, Switzerland. Pp. 325-331.	Cypriniformes	Cyprinidae	Cyprinus carpio	Common carp, koi			indicated as rare in 1934
Freyhof, J. & Kottelat, M. 2008. Cyprinus carpio. The IUCN Red List of Threatened Species. Version 2014.3. <www.iucnredlist.org>. Downloaded on 17 January 2015.	Cypriniformes	Cyprinidae	Cyprinus carpio	Common carp, koi
GISD ; 17 Jan 2015	Cypriniformes	Cyprinidae	Cyprinus carpio	Common carp, koi	yes
http://www.fishbase.org/Summary/SpeciesSummary.php?ID=1450&genusname=Cyprinus&speciesname=carpio&AT=Cyprinus+carpio&lang=English	Cypriniformes	Cyprinidae	Cyprinus carpio	Common carp, koi						generalist																					3.0 ±0.3 se			yes
Compiled	Cypriniformes	Cyprinidae	Cyprinus carpio	Common carp, koi	yes	FailedES	1934			yes	yes	1000	1100	46000		50	oviparous	3.8	2.5	4.5	NA	1.35	NA	2208000	9.5	30	nonguarders	open substratum	yes	omnivorous	3	benthopelagic	lotic	yes	vege	both							NA	yes	no	no	yes	yes	no
Lim, K. K. P. & H. H. Tan, 2011. Addition of three cyprinid fishes to the established alien fauna of Singapore. Nature in Singapore, 4: 377–382.	Cypriniformes	Cyprinidae	Danio albolineata	Pearl danio		ES																							yes			benthopelagic															yes, but seldom seen
Lim, K. K. P. & H. H. Tan, 2011. Addition of three cyprinid fishes to the established alien fauna of Singapore. Nature in Singapore. 4: 377-382. http://lkcnhm.nus.edu.sg/nis/bulletin2011/2011nis377-382.pdf	Cypriniformes	Cyprinidae	Danio albolineata	Pearl danio			at least 2007
Sandford, G., 1995. An Illustrated Encyclopedia of Aquarium Fish. New Burlington Books, London. 256 pp. Cottle, P. W., 2010. Danios and Devarios. P. W. Cottle, Kent, England. ix + 150 pp.	Cypriniformes	Cyprinidae	Danio albolineata	Pearl danio								60	55
Kottelat, M. & A. J. Whitten, 1993. Freshwater Fishes of Western Indonesia. Periplus Editions Limited. xxxviii + 221 pp., 84 pls.	Cypriniformes	Cyprinidae	Danio albolineata	Pearl danio				Peninsular Malaysia, Thailand, Myanmar, Laos, Cambodia, and Sumatra
Riehl, R. and H.A. Baensch, 1991. Aquarien Atlas. Band. 1. Melle: Mergus, Verlag für Natur-und Heimtierkunde, Germany. 992 pp.	Cypriniformes	Cyprinidae	Danio albolineata	Pearl danio																												benthopelagic				freshwater	6-8			20-25
Talwar, P.K. and A.G. Jhingran, 1991. Inland fishes of India and adjacent countries. vol 1. A.A. Balkema, Rotterdam. 541 pp.	Cypriniformes	Cyprinidae	Danio albolineata	Pearl danio									65																						hill streams
Beamish, F. W. H., R. Plongsesthee, P. Chanintarapoomi and P. Nithirojpakdee, 2011. Total length-weight relationships among Thai freshwater fishes and the influence of capture location and preservation. Journal of Applied Ichthyology, 27: 955-958.	Cypriniformes	Cyprinidae	Danio albolineata	Pearl danio								95.8; max in sample captured from wild and length is quite different from the other sources so unsure of credibility		10.52
Pantulu, V.R., 1986. Fish of the lower Mekong basin. In: Davies, B. R. and K.F. Walker (eds.), The ecology of river systems. Dr. W. Junk Publishers, Dordrecht, The Netherlands. Pp. 721-741.	Cypriniformes	Cyprinidae	Danio albolineata	Pearl danio																													lotic
Rainboth, W.J., 1996. Fishes of the Cambodian Mekong. FAO Species Identification Field Guide for Fishery Purposes. FAO, Rome, 265 pp.	Cypriniformes	Cyprinidae	Danio albolineata	Pearl danio																										omnivorous			Found in surface of small and clear streams										small streams
Federal Ministry of Food, Agriculture and Forestry (BMELF) , 1999 report concerning minimum requirements for the keeping of ornamental fish (fresh water). Federal Ministry of Food, Agriculture and Forestry (BMELF), Bonn, Germany. 16 pp.	Cypriniformes	Cyprinidae	Danio albolineata	Pearl danio																									yes
Kiesel, A. L., J. L. Snekser, N. Ruhl and S. P. McRobert, 2012. Behavioural syndromes and shoaling: connections between aggression, boldness and social behaviour in three different Danios. Behaviour, 149: 10-12.	Cypriniformes	Cyprinidae	Danio albolineata	Pearl danio																									prefer to shoal with conspecifics
Sidhu, R., K. Anttila and A. Farrell, 2014. Upper thermal tolerance of closely related Danio species. Journal of fish biology, 84: 982-995.	Cypriniformes	Cyprinidae	Danio albolineata	Pearl danio																																				optimum 20·1 ± 0·4
McClure, M., P. McIntyre and A. McCune, 2006. Notes on the natural diet and habitat of eight danionin fishes, including the zebrafish Danio rerio. Journal of fish biology, 69: 553-570.	Cypriniformes	Cyprinidae	Danio albolineata	Pearl danio																											mostly insects		0% canopy cover, depth 15-50cm		Silt, gravel, boulders		8			27
http://www.issg.org/database/species/search.asp?sts=sss&st=sss&fr=1&x=0&y=0&sn=Danio+albolineatus&rn=&hci=-1&ei=-1&lang=EN	Cypriniformes	Cyprinidae	Danio albolineata	Pearl danio	no
http://www.seriouslyfish.com/species/brachydanio-albolineata/	Cypriniformes	Cyprinidae	Danio albolineata	Pearl danio														2-3									non-guarders	open substratum egg scatterer
http://www.fishbase.org/summary/Danio-albolineatus.html	Cypriniformes	Cyprinidae	Danio albolineata	Pearl danio												3; FB life history tool															3.0 ±0.35 se
Compiled	Cypriniformes	Cyprinidae	Danio albolineata	Pearl danio	no	ES	2007			NA	NA	60	65	NA		NA	oviparous	2	NA	NA	NA	NA	NA	NA	NA	NA	nonguarders	open substratum	yes	omnivorous	3	benthopelagic	lotic	no	Silt, gravel, boulders	freshwater							no	NA	no	no	yes	no	no
Lim, K. K. P.and P. K. L. Ng, 1990. A Guide to the Common Freshwater Fishes of Singapore, Singapore Science Centre, Singapore. 160pp.	Cypriniformes	Cyprinidae	Esomus metallicus	Flying barb								100?																	Gregarious			Pelagic
Baker, N. & K. K. P. Lim, 2012. Wild Animals of Singapore. A Photographic Guide to Mammals, Reptiles, Amphibians and Freshwater Fishes. Updated edition. Draco Publishing and Distribution Pte. Ltd. and Nature Society, Singapore. 180 pp.	Cypriniformes	Cyprinidae	Esomus metallicus	Flying barb		ES
Yeo, D. C. J. & C. S. W. Chia, 2010. Introduced species in Singapore: An overview. COSMOS, 06: 23-37.	Cypriniformes	Cyprinidae	Esomus metallicus	Flying barb	yes			Asia
Baensch, H.A. and R. Riehl, 1991. Aquarien atlas. Bd. 3. Melle: Mergus, Verlag für Natur-und Heimtierkunde, Germany. 1104 pp.	Cypriniformes	Cyprinidae	Esomus metallicus	Flying barb																												benthopelagic				freshwater, brackish				22-26
Ng, P. K. L., L. M. Chou & T. J. Lam, 1993. The Status and Impact of Introduced Freshwater Animals in Singapore. Biological Conservation, 64: 19-24.	Cypriniformes	Cyprinidae	Esomus metallicus	Flying barb			early or mid-1980s																																								yes
Baird, I.G., V. Inthaphaisy, P. Kisouvannalath, B. Phylavanh and B. Mounsouphom, 1999. The fishes of southern Lao. Lao Community Fisheries and Dolphin Protection Project. Ministry of Agriculture and Forestry, Lao PDR. 161 pp.	Cypriniformes	Cyprinidae	Esomus metallicus	Flying barb									75
Beamish, F. W. H., R. Plongsesthee, P. Chanintarapoomi and P. Nithirojpakdee, 2011. Total length-weight relationships among Thai freshwater fishes and the influence of capture location and preservation. Journal of Applied Ichthyology, 27: 955-958.	Cypriniformes	Cyprinidae	Esomus metallicus	Flying barb								8.02; max in sample		9.2835 (using 10cm as TL)	W=0.0139 L^2.8247 ; TL; cm,g; r2=0.953
Vidthayanon, C., 2002. Peat swamp fishes of Thailand. Office of Environmental Policy and Planning, Bangkok, Thailand, 136 pp.	Cypriniformes	Cyprinidae	Esomus metallicus	Flying barb																													lotic		rivers, swamps
Kottelat, M., 1998. Fishes of the Nam Theun and Xe Bangfai basins, Laos, with diagnoses of twenty-two new species (Teleostei: Cyprinidae, Balitoridae, Cobitidae, Coiidae and Odontobutidae). Ichthyological Exploration of Freshwaters, 9: 1-128.	Cypriniformes	Cyprinidae	Esomus metallicus	Flying barb				O PO Kampon, Snot Trou, Stung Sang. - Thailand, Laos, Viet Nam.																									lentic		usually assoc. with standing or slow-flowing, shallow waters								small?; Avoids large rivers and only moves from temporarily inundated habitats if necessitated by seasonal habitat disappearance. Moves into seasonally inundated areas as soon as they are flooded.
Vasil'eva, E. D. and V. P. Vasil'ev, 2012. Fishes of Inland Waters of the Phu Quoc Island, Gulf of Thailand, Vietnam: Ichthyofauna Structure and Some Remarks on the Majorevolutionary Trends in its Genesis. Acta Ichthyologica Et Piscatoria, 42: 193-214. Kottelat M. 2001. Fishes of Laos. Gunaratne Offset Ltd., Sri Lanka. 198 pp.	Cypriniformes	Cyprinidae	Esomus metallicus	Flying barb				Mekong-, Salween-, and Chao Phraya basins, also from the northern Malay Peninsula (Kottelat 2001); Phu Quoc: Cua Can River drainage
Rainboth, W.J., 1996. Fishes of the Cambodian Mekong. FAO Species Identification Field Guide for Fishery Purposes. FAO, Rome, 265 p.	Cypriniformes	Cyprinidae	Esomus metallicus	Flying barb																										omnivorous
Museum, S.,2004. The Sarawak Museum Journal. Sarawak Museum. 411 pp. http://books.google.com.sg/books?id=-ccEAAAAYAAJ&q=Esomus+metallicus&dq=Esomus+metallicus&hl=en&sa=X&ei=ca0mVNPBOZDIuASe_4Bg&ved=0CBoQ6AEwADge	Cypriniformes	Cyprinidae	Esomus metallicus	Flying barb																															muddy, sandy, gravel substrate, exposed area
Susanti, L., 2011. Fish Reproductive Biology Study Monitor Beard ( Esomus metallicus ) From the Swamp and River flood of the River Tapung Tenayan Riau Province . (Thesis, Faculty of Fisheries and Marine Science , University of Riau). Accessed through: https://www.google.com.sg/url?sa=t&rct=j&q=&esrc=s&source=web&cd=1&cad=rja&uact=8&ved=0CB4QFjAA&url=http%3A%2F%2Flib.unri.ac.id%2Fskripsi%2Findex.p…	Cypriniformes	Cyprinidae	Esomus metallicus	Flying barb													oviparous				0.3		0.5	1025-2765	10.51	2.28
Morioka, S., T. Okutsu, B. Vongvichith, P. Phommachan and P. Chanthasone, 2012. Growth and reproduction of early-matured small-sized fishes occurring in Central Laos. JIRCAS Working Report, 75: 107-113.	Cypriniformes	Cyprinidae	Esomus metallicus	Flying barb												more than 40-60 days				more than 40mm SL						15
http://www.fishbase.org/summary/Esomus-metallicus.html	Cypriniformes	Cyprinidae	Esomus metallicus	Flying barb												3.4															3.0 ±0.45 se
Compiled	Cypriniformes	Cyprinidae	Esomus metallicus	Flying barb	yes	ES	1980			NA	NA	100	75	9.2835		60	oviparous	NA	NA	NA	0.3		0.5	2765	2.28	15	NA	NA	yes	omnivorous	3	benthopelagic	lotic	yes	muddy, sandy,gravel	both							no	NA	no	no	yes	no	no
Talwar P. K. and A. G. Jhingran, 1991. Inland Fishes of India and Adjacent Countries. Oxford & IBH, New Delhi, Bombay, Calcutta. 1158 pp.	Cichliformes	Cichlidae	Etroplus suratensis	Green chromide		ES		Lower reaches of rivers and estuaries in Orissa, Andhra Pradesh, Tamil Nadu, and Kerala states in India; Sri Lanka.
Ng, H. H. & H. H. Tan, 2010. An Annotated Checklist of the Non-native Freshwater Fish Species in the Reservoirs of Singapore. COSMOS, 6: 95- 116. Estuarine: Lim K. K. P. and J. K. Y. Low, 1998. A Guide to Common Marine Fishes of Singapore. Singapore Science Centre, Singapore. 163 pp. Sungei Serangoon: Lim, K. K. P., L. K. Wang & N. Sivasothi, 1995. 1995 Records: banded cichlid. In: Teo, R. (ed.).…	Cichliformes	Cichlidae	Etroplus suratensis	Green chromide
Ng, P. X. & H. H. Tan, 2013. Fish diversity before and after construction of the Punggol and Serangoon reservoirs, Singapore.Nature in Singapore, 6: 19–24	Cichliformes	Cichlidae	Etroplus suratensis	Green chromide
Tan, B. C. & Tan, K. S., 2003. Singapore. In: Pallewatta, N., J. K. Reaser & A. T. Gutierrez (eds.), Invasive Alien Species in South-Southeast Asia: National Reports and Directory of Resources. Global Invasive Species Programme, Cape Town. Pp. 85–90.	Cichliformes	Cichlidae	Etroplus suratensis	Green chromide		ES
Ng, T. H. and H. H. Tan, 2010. The introduction, origin and life history attributes of the non-native cichlid, Etroplus suratensis (Bloch, 1790) in the coastal waters of Singapore, Journal of Fish Biology, 76: 2238- 2260.	Cichliformes	Cichlidae	Etroplus suratensis	Green chromide			1995													119mm SL				2600	0.13	3.19				Omnivorous; Mainly macrophyte and opportunistic carnivorous							6.8-7.95										Yes
Ward, J. A. & J. I .Samarakoon, 1981. Reproductive tactics of the Asian cichlids of the genus Etroplus in Sri Lanka. Environmental Biology of Fishes. 6: 95–103.	Cichliformes	Cichlidae	Etroplus suratensis	Green chromide																							Substratum brooding, Fish guards fry
Samarakoon, J. I., 1983. Breeding patterns of the indigenous cichlids Etroplus suratensis and Etroplus maculatus in an estuary in Sri Lanka. Mahagasar – Bulletin of the National Institute of Oceanography 16: 357–362. Costa, H. H., 1983. Biological studies of the Pearl Spot Etroplus suratensis (Pisces, Cichlidae) from three different habitats in Sri Lanka. Internationale Revue der gesamten Hydrobi…	Cichliformes	Cichlidae	Etroplus suratensis	Green chromide																																	5- 9.6			25- 34
De Silva, S. S., P. Maitipe & R. T. Cumaranatunge, 1984. Aspects of the biology of the euryhaline Asian cichlid, Etroplus suratensis. Environmental Biology of Fishes, 10: 77–87.	Cichliformes	Cichlidae	Etroplus suratensis	Green chromide																			2.967													both
Costa, H. H., 1983. Biological studies of the Pearl Spot Etroplus suratensis (Pisces, Cichlidae) from three different habitats in Sri Lanka. Internationale Revue der gesamten Hydrobiologie, 68: 565–580.	Cichliformes	Cichlidae	Etroplus suratensis	Green chromide										601							1		2	4000											sandy ; the fish appear to congregate in areas with a sandy substrate where both food supplies and conditions for reproduction are favourable
Bindu, L. and K. Padmakumar, 2014. Reproductive biology of Etroplus suratensis (Bloch) from the Vembanad wetland system, Kerala. IJMS, 43: 646-654.	Cichliformes	Cichlidae	Etroplus suratensis	Green chromide															19.5cm TL	20cm TL	1		2.75	7554	1.45	4.43
Pathiratne, A. & Costa, H. H. (1984). Morphological and histological changes in the gonads of the estuarine cichlid fish Etroplus suratensis (Bloch) during gonadal development. Mahagasar – Bulletin of the National Institute of Oceanography 17, 211–220. Ward, J. A. & Samarakoon, J. I. (1981). Reproductive tactics of the Asian cichlids of the genus Etroplus in Sri Lanka. Environmental Biology of Fi…	Cichliformes	Cichlidae	Etroplus suratensis	Green chromide
Yeo, D. C. J. & C. S. W. Chia, 2010. Introduced species in Singapore: An overview. COSMOS, 06: 23-37.	Cichliformes	Cichlidae	Etroplus suratensis	Green chromide	yes			Asia
Baensch, H.A. and R. Riehl, 1985. Aquarien atlas. Band 2. Mergus, Verlag für Natur-und Heimtierkunde GmbH, Melle, Germany. 1216 pp. ; Fishbase	Cichliformes	Cichlidae	Etroplus suratensis	Green chromide																												benthopelagic				brackish				23-26
Menon, A.G.K., 1999. Check list - fresh water fishes of India. Rec. Zool. Surv. India, Misc. Publ., Occas. Pap. No. 175, 366 pp. ; Fishbase	Cichliformes	Cichlidae	Etroplus suratensis	Green chromide								400
Carpenter, K.E., 2001. Cichlidae. Cichlids. p. 3333-3336. In K.E. Carpenter and V. Niem (eds.) FAO species identification guide for fishery purposes. The living marine resources of the Western Central Pacific. Vol. 5. Bony fishes part 3 (Menidae to Pomacentridae). FAO, Rome. ; Fishbase	Cichliformes	Cichlidae	Etroplus suratensis	Green chromide																																Primarily found in brackish water but known to tolerate fresh or marine waters for short periods
Pethiyagoda, R., 1991. Freshwater fishes of Sri Lanka. The Wildlife Heritage Trust of Sri Lanka, Colombo. 362 pp. ; Fishbase	Cichliformes	Cichlidae	Etroplus suratensis	Green chromide																							guarders	clutch tenders
Ward, J. A. and R. L. Wyman, 1977. Ethology and ecology of cichlid fishes of the genus Etroplus in Sri Lanka: preliminary findings. Environmental Biology of Fishes, 2: 137-145.	Cichliformes	Cichlidae	Etroplus suratensis	Green chromide										58.99
Joseph, P. S. and M. Mohan Joseph (1988). Reproduction of the Pearl-Spot, Etroplus suratensis (Bloch) in the Nethravati-Gurpur Estuary, Mangalore. The First Indian Fisheries Forum. Proceedings, Asian Fisheries Society.	Cichliformes	Cichlidae	Etroplus suratensis	Green chromide															18cm TL	16.3cm TL
Karna, S. K., D. Sahoo and S. Panda, 2012. Length weight relationship (LWR), growth estimation and length at maturity of Etroplus suratensis in Chilika Lagoon, Orissa, India. International Journal of Environmental Sciences, 2: 1257-1267. http://www.ipublishing.co.in/ijesarticles/twelve/articles/voltwo/EIJES3117.pdf	Cichliformes	Cichlidae	Etroplus suratensis	Green chromide															0.7	0.7
Rattan, P. and A. Parulekar, 1998. Diseases and parasites of laboratory reared and wild population of banded pearl spot Etroplus suratensis (Cichlidae) in Goa. Indian Journal of Marine Sciences, 27: 407-410p. http://drs.nio.org/drs/bitstream/2264/1886/2/Indian_J_Mar_Sci_27_407.pdf	Cichliformes	Cichlidae	Etroplus suratensis	Green chromide																									yes
http://www.fishbase.se/summary/Etroplus-suratensis.html ; 29 Dec 2014	Cichliformes	Cichlidae	Etroplus suratensis	Green chromide				Western Indian Ocean: India and Sri Lanka.	no?	generalist							oviparous	4												omnivorous	2.9 ±0.26 se		lotic		Found in large rivers, reservoirs, lagoons and estuaries. ; eggs are laid and attached to a submerged log, rock or sometimes roots and weeds, in still or slow flowing water.								large
Compiled	Cichliformes	Cichlidae	Etroplus suratensis	Green chromide	yes	ES	1995			yes	NA	400		601		NA	oviparous	4	0.7	0.7	1		2.967	7554	1.45	4.43	guarders	clutch tenders	yes	omnivorous	2.9	benthopelagic	lotic	yes	sandy	both							yes	utilizes aquatic surface respiration	no	no	yes	no	no
Ng, H. H. & H. H. Tan, 2010. An Annotated Checklist of the Non-native Freshwater Fish Species in the Reservoirs of Singapore. COSMOS, 6: 95- 116.	Cyprinodontiformes	Poeciliidae	Gambusia affinis	Western mosquitofish		ES						60 (private lives book)																																	Yes
Marchetti, M. P., P. B. Moyle and R. Levine, 2004. Invasive species profiling? Exploring the characteristics of non-native fishes across invasion stages in California. Freshwater Biology, 49: 646-661.	Cyprinodontiformes	Poeciliidae	Gambusia affinis	Western mosquitofish												less than or equal to 2											bearer	internal live bearers
Ng, P. X. & H. H. Tan, 2013. Fish diversity before and after construction of the Punggol and Serangoon reservoirs, Singapore.Nature in Singapore, 6: 19–24.	Cyprinodontiformes	Poeciliidae	Gambusia affinis	Western mosquitofish
Baker, N. & K. K. P. Lim, 2012. Wild Animals of Singapore. A Photographic Guide to Mammals, Reptiles, Amphibians and Freshwater Fishes. Updated edition. Draco Publishing and Distribution Pte. Ltd. and Nature Society, Singapore. 180 pp.	Cyprinodontiformes	Poeciliidae	Gambusia affinis	Western mosquitofish		ES
Lim, K. K. P.and P. K. L. Ng, 1990. A Guide to the Common Freshwater Fishes of Singapore, Singapore Science Centre, Singapore. 160pp.	Cyprinodontiformes	Poeciliidae	Gambusia affinis	Western mosquitofish		ES	Become more common in 1990					30 male? 60 female?									ovo-viviparity								yes	omnivorous						Brackish?											seldom
Miller, R. R., 2005. Freshwater Fishes of México. University of Chicago Press, Chicago. 490 pp.	Cyprinodontiformes	Poeciliidae	Gambusia affinis	Western mosquitofish				From the Mississippi River valley in southern Indiana and Illinois, southward onto the Gulf Slope in western Florida, westward into Río Bravo, Mexico USA, thence southward into northern Veracruz, Mexico
Yeo, D. C. J. & C. S. W. Chia, 2010. Introduced species in Singapore: An overview. COSMOS, 06: 23-37.	Cyprinodontiformes	Poeciliidae	Gambusia affinis	Western mosquitofish	yes			North America
Alfred, M. E. R., 1965. Part 4 Fish Rare and Endangered Fresh–Water Fishes of Malaya and Singapore. In: Talbot, L. M. & Martha H. Talbot (eds.), Conservation in Tropical South East Asia, International Union for Conservation of Nature and Natural Resources, Morges, Switzerland. Pp. 325-331.	Cyprinodontiformes	Poeciliidae	Gambusia affinis	Western mosquitofish			at least 1964, though indicated as rare
http://eol.org/pages/218297/overview	Cyprinodontiformes	Poeciliidae	Gambusia affinis	Western mosquitofish												3			0.4	0.4
Ehrlich, P. R., 1989. Chapter 13: Attributes of invaders and the invading processes: vertebrates. In: Drake, J. A., H. A. Mooney, F. Di Castri, R. H. Groves, F. J. Kruger, M. Rejmanek and M. Williamson (eds.). Biological invasions: a global perspective. Scientific Committee on Problems of the Environment (SCOPE) of the International Council of Scientific Unions (ICSU), Johnson Wiley & Sons Ltd. P…	Cyprinodontiformes	Poeciliidae	Gambusia affinis	Western mosquitofish					can tolerate low oxygen concentration and salinity as high as twice of seawater, given time to acclimatise																			young is guarded												6-35
Fishbase; Pet Resources, 2004. Gambusia affinis. http://www.petresources.net/fish/cyprdont/gam_aff.html. Accessed 24/08/04. ; Fishbase ; website re-assessed by me on 21 Dec 2014	Cyprinodontiformes	Poeciliidae	Gambusia affinis	Western mosquitofish							yes																					benthopelagic				both	6-8			12-29
Billard, R., 1997. Les poissons d'eau douce des rivières de France. Identification, inventaire et répartition des 83 espèces. Lausanne, Delachaux & Niestlé, 192p. ; Fishbase	Cyprinodontiformes	Poeciliidae	Gambusia affinis	Western mosquitofish								40mm TL male; 70mm TL female; 39mm TL common length
Beverton, R.J.H. and S.J. Holt, 1959. A review of the lifespans and mortality rates of fish in nature, and their relation to growth and other physiological characteristics. p. 142-180. In G.E.W. Wolstenholme and M. O'Connor (eds.) CIBA Foundation colloquia on ageing: the lifespan of animals. volume 5. J & A Churchill Ltd, London. ; Fishbase	Cyprinodontiformes	Poeciliidae	Gambusia affinis	Western mosquitofish												3
Man, S.H. and I.J. Hodgkiss, 1981. Hong Kong freshwater fishes. Urban Council, Wishing Printing Company, Hong Kong, 75 pp. ; Fishbase	Cyprinodontiformes	Poeciliidae	Gambusia affinis	Western mosquitofish													viviparous																lentic, lotic		Adults inhabit standing to slow-flowing water; most common in vegetated ponds and lakes, backwaters and quiet pools of streams.								small
Seale, A., 1917. The mosquito fish, Gambusia affinis (Baird and Girard), in the Philippine Islands. Philipp. J. Sci. 12(3):177-189. ; Fishbase	Cyprinodontiformes	Poeciliidae	Gambusia affinis	Western mosquitofish														gestation period 24 days									bearer	internal live bearer
Krumholz, L. A., 1948. Reproduction in the Western Mosquitofish, Gambusia affinis affinis (Baird & Girard), and Its Use in Mosquito Control. Ecological Monographs, 18: 1-43.	Cyprinodontiformes	Poeciliidae	Gambusia affinis	Western mosquitofish														gestation period 21 days	56 days	27 days		newly born young are 8-9mm long		315
Milton, D. A. and A. H. Arthington, 1983. Reproductive biology of Gambusia affinis holbrooki Baird and Girard, Xiphophorus helleri (Gunther) and X. maculatus (Heckel) (Pisces; Poeciliidae) in Queensland, Australia. Journal of fish biology, 23: 23-41.	Cyprinodontiformes	Poeciliidae	Gambusia affinis	Western mosquitofish																					8	25
Hildebrand, S. F. (19 17). Notes on the life history of the minnows Gambusia ufinis and Cyprinodon variegatus. Report U.S. Comm. Fish. App. VI, Doc. No. 857. 15 pp. Cited in: Milton, D. A. and A. H. Arthington, 1983. Reproductive biology of Gambusia affinis holbrooki Baird and Girard, Xiphophorus helleri (Gunther) and X. maculatus (Heckel) (Pisces; Poeciliidae) in Queensland, Australia. Journal o…	Cyprinodontiformes	Poeciliidae	Gambusia affinis	Western mosquitofish							non-migratory							16
Pyke, G. H., 2005. A review of the biology of Gambusia affinis and G. holbrooki. Reviews in Fish Biology and Fisheries, 15: 339-365.	Cyprinodontiformes	Poeciliidae	Gambusia affinis	Western mosquitofish					Gambusia are able to utilize a very wide range of habitats across a very broad range of landscapes and environments and are able to tolerate, and at times thrive, under significantly different physical, chemical and biological characteristics	generalist	non-migratory; Gambusia do not, for example, show regular seasonal pattern of movements between different habitats or regions						ovoviviparous	14-21 days			1.4		1.8	375					yes				prefer calm water over turbulent water; prefer shallow water of 8-60cm deep		prefer areas without any aquatic vegetation over areas with just a floating layer of aquatic vegetation, and areas with submerged natural vegetation		3.2-5.84			31-35 preferred; avoidance limit of 39				gulps air
Koya, Y., T. Itazu and M. Inoue, 1998. Annual reproductive cycle based on histological changes in the ovary of the female mosquitofish, Gambusia affinis, in central Japan. Ichthyological Research, 45: 241-248.	Cyprinodontiformes	Poeciliidae	Gambusia affinis	Western mosquitofish																						30
ÖZTÜRK, Ş. and R. Ikiz, 2004. Some biological properties of mosquitofish populations (Gambusia affinis) living in inland waters of the western Mediterranean region of Turkey. Turkish Journal of Veterinary and Animal Sciences, 28: 355-361.	Cyprinodontiformes	Poeciliidae	Gambusia affinis	Western mosquitofish										5.82
Cited in Smithsonian Marine Station (above): Dawes, JA. 1991. Livebearing fishes: A guide to their aquarium care, biology and classification. Blandford Publications. London, UK.	Cyprinodontiformes	Poeciliidae	Gambusia affinis	Western mosquitofish																																				22-26 optimal temp for reproduction for live bearing fishes
GISD ; http://www.issg.org/database/species/ecology.asp?si=126&fr=1&sts=sss&lang=EN ; 21 Dec 2014	Cyprinodontiformes	Poeciliidae	Gambusia affinis	Western mosquitofish	yes ; among 100 of the "World's Worst" invaders				remarkably hardy species, surviving in waters with little oxygen, in high salinities (including twice that of sea water) and temperatures of up to 42°C for short periods															300
http://www.fishbase.se/summary/Gambusia-affinis.html ; 21 Dec 2014	Cyprinodontiformes	Poeciliidae	Gambusia affinis	Western mosquitofish				North and Central America: Mississippi River basin from central Indiana and Illinois in USA south to Gulf of Mexico and Gulf Slope drainages west to Mexico																							3.1 ±0.2 se
Compiled	Cyprinodontiformes	Poeciliidae	Gambusia affinis	Western mosquitofish	yes, top 100	ES	1964			yes	no	70	NA	5.82		3	ovoviviparous	14	0.06575	0.07397	?	?	?	375	8	30	bearer	internal live bearer	yes	omnivorous	3.1	benthopelagic	both	yes	vege	both							no	tolerant to hypoxia	yes	no	yes	no	no
Kullander, S. O., 2003. Family Cichlidae (cichlids). In: Reis, R. E., S. O. Kullander & C. J. Jr. Ferraris (eds.), Check List of the Freshwater Fishes of South and Central America. Edipucrs, Porto Alegre. Pp. 605- 654.	Cichliformes	Cichlidae	Geophagus altifrons	Eartheater		ES		Amazon River drainage
Ng, H. H. & H. H. Tan, 2010. An Annotated Checklist of the Non-native Freshwater Fish Species in the Reservoirs of Singapore. COSMOS, 6: 95- 116.	Cichliformes	Cichlidae	Geophagus altifrons	Eartheater																									Gregarious				soft substrate
Baker, N. & K. K. P. Lim, 2012. Wild Animals of Singapore. A Photographic Guide to Mammals, Reptiles, Amphibians and Freshwater Fishes. Updated edition. Draco Publishing and Distribution Pte. Ltd. and Nature Society, Singapore. 180 pp.	Cichliformes	Cichlidae	Geophagus altifrons	Eartheater		ES
Yeo, D. C. J. & C. S. W. Chia, 2010. Introduced species in Singapore: An overview. COSMOS, 06: 23-37.	Cichliformes	Cichlidae	Geophagus altifrons	Eartheater	no			Central to South America
Ford, F. and M. Devlin, 2013. Wild: 75 Freshwater Tropical Fish of the World. Greenwich Workshop Press, Connecticut. 176 pp.	Cichliformes	Cichlidae	Geophagus altifrons	Eartheater								300 (unsure SL or TL)															bearers	external brooders		omnivorous			lotic, lentic		clear blackwater rivers, lakes, floodplains and flooded forest with substrate of sand, fine gravel and mud		4.8-6.6			26-32
Kullander, S.O., 2003. Cichlidae (Cichlids). p. 605-654. In R.E. Reis, S.O. Kullander and C.J. Ferraris, Jr. (eds.) Checklist of the Freshwater Fishes of South and Central America. Porto Alegre: EDIPUCRS, Brasil. ; Fishbase	Cichliformes	Cichlidae	Geophagus altifrons	Eartheater									225
Baldisserotto, B., K. López‐Vásquez, L. Silva, J. Golombieski and A. Val, 2004. Ionic levels of the gallbladder bile of some teleosts from the Rio Negro, Amazon. Journal of fish biology, 65: 287-292.	Cichliformes	Cichlidae	Geophagus altifrons	Eartheater										266.9 in study, max TL 20.98cm																omnivorous
Tan, H. H. & K. K. P. Lim, 2008. Acarichthys heckelii (Muller & Troschel), an introduced cichlid fish in Singapore. Nature in Singapore, 1: 129–133.	Cichliformes	Cichlidae	Geophagus altifrons	Eartheater			2008
GISD ; 29 Dec 2014	Cichliformes	Cichlidae	Geophagus altifrons	Eartheater	no
Nparks ; https://www.nparks.gov.sg/cms/docs/redbook/List-of-alien-species-in-Singapore-2009May.pdf ; 29 Dec 2014	Cichliformes	Cichlidae	Geophagus altifrons	Eartheater			2009
http://evolution.science.nus.edu.sg/Ornamental_fish/Eun167.html ; 29 Dec 2014	Cichliformes	Cichlidae	Geophagus altifrons	Eartheater																																											yes
http://www.seriouslyfish.com/species/geophagus-altifrons/ ; 29 Dec 2014	Cichliformes	Cichlidae	Geophagus altifrons	Eartheater															1	1				200 brood size
http://www.fishbase.se/summary/Geophagus-altifrons.html ; 29 Dec 2014	Cichliformes	Cichlidae	Geophagus altifrons	Eartheater				South America: Amazon River basin in Brazil.																							2.2 ±0.1 se	benthopelagic				freshwater
Compiled	Cichliformes	Cichlidae	Geophagus altifrons	Eartheater	no	ES	2008			NA	NA	209.8	225	266.9		NA	oviparous	NA	1	1	NA	NA	NA	200	NA	NA	bearer	external brooders	yes	omnivorous	2.2	benthopelagic	both	NA	muddy, sandy,gravel	freshwater							NA	NA	no	no	yes	no	no
Ng, H. H. & H. H. Tan, 2010. An Annotated Checklist of the Non-native Freshwater Fish Species in the Reservoirs of Singapore. COSMOS, 6: 95- 116.	Cypriniformes	Cyprinidae	Hampala macrolepidota	Sebarau																																											no?
Alfred, E. R., 1966. The fresh-water fishes of Singapore. Zoologische Verhandelingen, 78: 1 68, 1966.	Cypriniformes	Cyprinidae	Hampala macrolepidota	Sebarau			1883
Doi, A. & Y. Taki, 1994. A new cyprinid fish, Hampala salweenensis, from the Mae Pai River system, Salween Basin, Thailand. Japanese Journal of Ichthyology, 40: 405-412.	Cypriniformes	Cyprinidae	Hampala macrolepidota	Sebarau				Mekong, Chao Phraya, and Meklong river drainages in Indochina; Malay Peninsula; Sumatra; Borneo and Java
Rainboth, W. J., 1996. Fishes of the Cambodian Mekong. FAO Species Identification Field Guide for Fishery Purposes. Food and Agriculture Organisation, Rome. 265 pp.	Cypriniformes	Cyprinidae	Hampala macrolepidota	Sebarau									700																	Carnivorous			lotic
Costa-Pierce, B. A. and O. Soemarwoto, 1990. Reservoir Fisheries and Aquaculture Development for Resettlement in Indonesia. ICLARM Tech. Res. 23. 378 pp.	Cypriniformes	Cyprinidae	Hampala macrolepidota	Sebarau
Abidin, A., 1986. The reproductive biology of a tropical cyprinid, Hampala macrolepidota (Van Hasselt), from Zoo Negara Lake, Kuala Lumpur, Malaysia. Journal of fish biology, 29: 381-391.	Cypriniformes	Cyprinidae	Hampala macrolepidota	Sebarau													oviparous		at 150mm TL	at 180mm TL	0.4		1	7132- 62031; avg is 29495	4.65	8.66
K.Z. Intan, A. Christianus, S.M.N. Amin and M. Muhamad Hatta, 2013. Breeding and Embryonic Development of Hampala macrolepidota (Van Hasselt and Kuhl, 1823). Asian Journal of Animal and Veterinary Advances, 8: 341-347.	Cypriniformes	Cyprinidae	Hampala macrolepidota	Sebarau																				34,985-75,646
Baker, N. & K. K. P. Lim, 2012. Wild Animals of Singapore. A Photographic Guide to Mammals, Reptiles, Amphibians and Freshwater Fishes. Updated edition. Draco Publishing and Distribution Pte. Ltd. and Nature Society, Singapore. 180 pp.	Cypriniformes	Cyprinidae	Hampala macrolepidota	Sebarau		ES
Yeo, D. C. J. & C. S. W. Chia, 2010. Introduced species in Singapore: An overview. COSMOS, 06: 23-37.	Cypriniformes	Cyprinidae	Hampala macrolepidota	Sebarau	yes			Asia
Riede, K., 2004. Global register of migratory species - from global to regional scales. Final Report of the R&D-Projekt 808 05 081. Federal Agency for Nature Conservation, Bonn, Germany. 329 pp.	Cypriniformes	Cyprinidae	Hampala macrolepidota	Sebarau					potamodromous		yes																					benthopelagic				freshwater
Baensch, H.A. and R. Riehl, 1991. Aquarien atlas. Bd. 3. Melle: Mergus, Verlag für Natur-und Heimtierkunde, Germany. 1104 pp.	Cypriniformes	Cyprinidae	Hampala macrolepidota	Sebarau																																				22-25
Davidson, A., 1975. Fish and fish dishes of Laos. Imprimerie Nationale Vientiane. 202 pp.	Cypriniformes	Cyprinidae	Hampala macrolepidota	Sebarau									700
Talwar, P.K. and A.G. Jhingran, 1991. Inland fishes of India and adjacent countries. vol 1. A.A. Balkema, Rotterdam. 541 pp.	Cypriniformes	Cyprinidae	Hampala macrolepidota	Sebarau																															sandy to muddy bottoms
Kottelat, M., 1998. Fishes of the Nam Theun and Xe Bangfai basins, Laos, with diagnoses of twenty-two new species (Teleostei: Cyprinidae, Balitoridae, Cobitidae, Coiidae and Odontobutidae). Ichthyol. Explor. Freshwat. 9: 1-128. Vidthayanon, C., 2002. Peat swamp fishes of Thailand. Office of Environmental Policy and Planning, Bangkok, Thailand, 136 pp.	Cypriniformes	Cyprinidae	Hampala macrolepidota	Sebarau																																							large; Found in most water bodies, except small creeks, torrents, and shallow swamps
Roberts, T.R., 1993. Artisanal fisheries and fish ecology below the great waterfalls of the Mekong River in southern Laos. The Natural History Bulletin of the Siam Society, 41: 31-62.	Cypriniformes	Cyprinidae	Hampala macrolepidota	Sebarau																															enters flooded forests
Pantulu, V.R., 1986. Fish of the lower Mekong basin. p. 721-741. In: B.R. Davies and K.F. Walker (eds.). The ecology of river systems. Dr. W. Junk Publishers, Dordrecht, The Netherlands.	Cypriniformes	Cyprinidae	Hampala macrolepidota	Sebarau																													Abundant in the Mekong and in the Nam Ngum Reservoir.
Machacek, H. (ed.), 2007. World Records Freshwater Fishing. Hampala macrolepidota, Hampala Barb. http://www.fishing-worldrecords.com/scientificname/Hampala%20macrolepidota/show (accessed 23 Sep 2014).	Cypriniformes	Cyprinidae	Hampala macrolepidota	Sebarau										6500
K.Z. Intan, A. Christianus, S.M.N. Amin, M. Muhamad Hatta, 2013. Breeding and Embryonic Development of Hampala macrolepidota (Van Hasselt and Kuhl, 1823). Asian J. Anim. Vet. Adv., 8: 341-347. DOI: 10.3923/ajava.2013.341.347 URL: http://scialert.net/abstract/?doi=ajava.2013.341.347	Cypriniformes	Cyprinidae	Hampala macrolepidota	Sebarau														1			0.55		1.06
http://www.seriouslyfish.com/species/hampala-macrolepidota/	Cypriniformes	Cyprinidae	Hampala macrolepidota	Sebarau						no																			yes															Unlikely so as need high o2
http://www.fishbase.org/summary/Hampala-macrolepidota.html	Cypriniformes	Cyprinidae	Hampala macrolepidota	Sebarau																											4.2 ±0.8 se			yes
Compiled	Cypriniformes	Cyprinidae	Hampala macrolepidota	Sebarau	yes	ES	1883			no	yes	NA	700	6500		NA	oviparous	1	NA	NA	0.4	NA	1.06	75646	4.65	8.66	NA	NA	yes	carnivorous	4.2	benthopelagic	lotic	yes	sandy, muddy	freshwater							yes	no	no	no	no	no	no
GISD; Tan HH, Lim KKP, Liew JH, Low BW, Lim RBH, Kwik JTB, et al. The non-native freshwater fishes of Singapore: an annotated compilation. Raffles Bulletin of Zoology. 2020;68:150-95. doi: 10.26107/RBZ-2020-0016.	Cypriniformes	Cyprinidae	Hypophthalmichthys molitrix	Silver carp	yes	FailedES
Alfred, E. R., 1966. The fresh-water fishes of Singapore. Zoologische Verhandelingen, 78: 1-68, 1966.	Cypriniformes	Cyprinidae	Hypophthalmichthys molitrix	Silver carp			at least 1966																																									yes, food
Chou, L.M. and T.J. Lam, 1989. Introduction of exotic aquatic species in Singapore. p. 91-97. In S.S. De Silva (ed.) Exotic aquatic organisms in Asia. Proceedings of the Workshop on Introduction of Exotic Aquatic Organisms in Asia. Spec. Publ. Asian Fish. Soc.3, 154 pp. ; Fishbase	Cypriniformes	Cyprinidae	Hypophthalmichthys molitrix	Silver carp			1900s; introduced by the Chinese immigrants during the early history of Singapore																																									yes
Kottelat, M. and J. Freyhof, 2007. Handbook of European freshwater fishes. Publications Kottelat, Cornol, Switzerland. 646 pp. ; Fishbase	Cypriniformes	Cyprinidae	Hypophthalmichthys molitrix	Silver carp				Asia: Native to most major Pacific dainages of East Asia from Amur to Xi Jiang, China (Ref. 59043). China and Eastern Siberia.	Conditions for spawning include high current (0.5-1.7 m/s), turbid water, temperatures above 15°C (usually 18-26°C) and high oxygen concentrations																				yes; during spawning season						Adults breed in rivers or tributaries over shallow rapids with gravel or sand bottom								large
Riede, K., 2004. Global register of migratory species - from global to regional scales. Final Report of the R&D-Projekt 808 05 081. Federal Agency for Nature Conservation, Bonn, Germany. 329 p. ; Fishbase	Cypriniformes	Cyprinidae	Hypophthalmichthys molitrix	Silver carp							yes																					benthopelagic				freshwater
Shao, K.-T. and P.L. Lim, 1991. Fishes of freshwater and estuary. Encyclopedia of field guide in Taiwan. Recreation Press, Co., Ltd., Taipei. vol. 31. 240 p. (in Chinese). ; Fishbase	Cypriniformes	Cyprinidae	Hypophthalmichthys molitrix	Silver carp					depth range 0 - 20 m
Li, S., L. Wu, J. Wang, Q. Chou and Y. Chen, 1990. Comprehensive genetic study on Chinese carps. Shanghai Scientific & Technical Publishers, Shanghai, China, 226 p. ; Fishbase	Cypriniformes	Cyprinidae	Hypophthalmichthys molitrix	Silver carp																																				6-28
Billard, R., 1997. Les poissons d'eau douce des rivières de France. Identification, inventaire et répartition des 83 espèces. Lausanne, Delachaux & Niestlé, 192pp. ; Fishbase	Cypriniformes	Cyprinidae	Hypophthalmichthys molitrix	Silver carp										50000																			lotic			in aquaculture, it can survive brackish water (up to 7 ppt) when released into estuaries and coastal lakes
IGFA, 2001. Database of IGFA angling records until 2001. IGFA, Fort Lauderdale, USA. ; Fishbase	Cypriniformes	Cyprinidae	Hypophthalmichthys molitrix	Silver carp								1050
DeGrandchamp, K. L., J. E. Garvey and L. A. Csoboth, 2007. Linking adult reproduction and larval density of invasive carp in a large river. Transactions of the American Fisheries Society, 136: 1327-1334.	Cypriniformes	Cyprinidae	Hypophthalmichthys molitrix	Silver carp														1						1,600,000 ± 200,000	about 0.4 but is an averaged over a year so is lower than actual	about 12														optimum temperature range 21-26
Williamson, C. J. and J. E. Garvey, 2005. Growth, fecundity, and diets of newly established silver carp in the middle Mississippi River. Transactions of the American Fisheries Society, 134: 1423-1430.	Cypriniformes	Cyprinidae	Hypophthalmichthys molitrix	Silver carp																						13.3				herbivorous
Krykhtin, M. L., and E. I. Gorbach. 1981. Reproductive ecology of the grass carp, Ctenopharyngodon idella, and the silver carp, Hypophthalmichthys molitrix, in the Amur basin. Journal of Ichthyology 21(2):109–123. Abdusamadov, A. S. 1987. Biology of the white amur, Ctenopharyngodon idella, silver carp, Hypophthalmichthys molitrix, and bighead, Aristichthys nobilis, acclimatized in the Terek regio…	Cypriniformes	Cyprinidae	Hypophthalmichthys molitrix	Silver carp					require water of 0.7-m/s or higher water velocity
Gorbach, E. I., and M. L. Krykhtin. 1980. Maturation rate of the white amur Ctenopharyngodon idella and silver carp Hypophthalmichthys molitrix in the Amur River. Journal of Ichthyology 21(4):835–843. In: http://opensiuc.lib.siu.edu/cgi/viewcontent.cgi?article=1018&context=fiaq_pubs	Cypriniformes	Cyprinidae	Hypophthalmichthys molitrix	Silver carp					Length of river required for successful spawning by silver carp may be 100 km or more
Esmaeili, H. R. and M. S. Johal, 2005. Ultrastructural features of the egg envelope of silver carp, Hypophthalmichthys molitrix (Osteichthyes, Cyprinidae). Environmental Biology of Fishes, 72: 373-377.	Cypriniformes	Cyprinidae	Hypophthalmichthys molitrix	Silver carp																	0.07; ripe unfertilised		1.6; ripe unfertilised
Naeem, M., A. Salam, F. Diba and A. Saghir, 2005. Fecundity and induced spawning of silver carp, Hypophthalmichthys molitrix by using a single intramuscular injection of ovaprim-c at fish hatchery Islamabad, Pakistan. Pakistan Journal of Biological Sciences, 8: 1126-1130.	Cypriniformes	Cyprinidae	Hypophthalmichthys molitrix	Silver carp														0.75 at temperature of 24.8-25.8
Teletchea, F., A. Fostier, E. Kamler, J.-N. Gardeur, P.-Y. Le Bail, B. Jalabert and P. Fontaine, 2009. Comparative analysis of reproductive traits in 65 freshwater fish species: application to the domestication of new fish species. Reviews in Fish Biology and Fisheries, 19: 403-430.	Cypriniformes	Cyprinidae	Hypophthalmichthys molitrix	Silver carp													oviparous	1.3	4.5	5.5		3.75 after water absorbed before 1.25		850000	1.1	19	non-guarders	open substratum egg scatterer
Krykhtin, M., & Gorbach, E. (1981). Reproductive ecology of the grass carp, Ctenopharyngodon idella, and the silver carp, Hypophthalmichthys molitrix, in the Amur Basin. Journal of Ichthyology , 21 (2), 109-123.	Cypriniformes	Cyprinidae	Hypophthalmichthys molitrix	Silver carp
Schofield, P.J., J.D. Williams, L.G. Nico, P. Fuller, and M. Thomas. 2004. Identification guide to the foreign nonindigenous carps and minnows (Cyprinidae) in the United States. In http://el.erdc.usace.army.mil/ansrp/ANSIS/html/hypophthalmichthys_molitrix_silver_carp.htm 10 Dec 2014	Cypriniformes	Cyprinidae	Hypophthalmichthys molitrix	Silver carp												20
GISD ; http://www.issg.org/database/species/ecology.asp?si=774&fr=1&sts=sss&lang=EN ; 18 Jan 2015	Cypriniformes	Cyprinidae	Hypophthalmichthys molitrix	Silver carp	yes
http://animaldiversity.org/site/accounts/information/Hypophthalmichthys_molitrix.html	Cypriniformes	Cyprinidae	Hypophthalmichthys molitrix	Silver carp
http://www.fishbase.org/summary/Hypophthalmichthys-molitrix.html	Cypriniformes	Cyprinidae	Hypophthalmichthys molitrix	Silver carp															2; mature between 2-3	2											2.0 ±0.00 se		lotic	yes
Compiled	Cypriniformes	Cyprinidae	Hypophthalmichthys molitrix	Silver carp	yes	FailedES	1966			no	yes	1050	NA	50000		20	oviparous	0.75	2	2	0.07	1.25	1.6	1800000	1.1	19	nonguarders	open substratum	no	herbivorous	2	benthopelagic	lotic	yes	sandy,gravel	freshwater							yes	NA	no	no	no	yes	no
Chen, W., 1998. Hypophthalmichthyinae. In: Chen, Y. Y., X. Chu, Y. Luo, H. Liu, M. He, P. Yue, S. He, W. Chen and R. Lin. (eds.), Fauna Sinica. Osteichthyes. Cypriniformes II. Science Press, Beijing. Pp. 224-232.	Cypriniformes	Cyprinidae	Hypophthalmichthys nobilis	Bighead carp				China from Hainan Island northward to the Amur River drainage
Ng, H. H. & H. H. Tan, 2010. An Annotated Checklist of the Non-native Freshwater Fish Species in the Reservoirs of Singapore. COSMOS, 6: 95- 116.	Cypriniformes	Cyprinidae	Hypophthalmichthys nobilis	Bighead carp		Likely intro, unsure if ES
Alfred, E. R., 1966. The fresh-water fishes of Singapore. Zoologische Verhandelingen, 78: 1 68, 1966.	Cypriniformes	Cyprinidae	Hypophthalmichthys nobilis	Bighead carp			at least 1966																																									Yes, food
Chou, L.M. and T.J. Lam, 1989. Introduction of exotic aquatic species in Singapore. p. 91-97. In S.S. De Silva (ed.) Exotic aquatic organisms in Asia. Proceedings of the Workshop on Introduction of Exotic Aquatic Organisms in Asia. Spec. Publ. Asian Fish. Soc.3, 154 pp.	Cypriniformes	Cyprinidae	Hypophthalmichthys nobilis	Bighead carp			introduced by the Chinese immigrants during the early history of Singapore
Ng, P. K. L., L. M. Chou & T. J. Lam, 1993. The Status and Impact of Introduced Freshwater Animals in Singapore. Biological Conservation, 64: 19-24.	Cypriniformes	Cyprinidae	Hypophthalmichthys nobilis	Bighead carp																																												yes
Ng, P. K. L. & K. K. P. Lim, 1996. The freshwater fishes of Singapore. Journal of the Singapore National Academy of Science, 22-24: 109 -24.	Cypriniformes	Cyprinidae	Hypophthalmichthys nobilis	Bighead carp
Lim, K. K. P.and P. K. L. Ng, 1990. A Guide to the Common Freshwater Fishes of Singapore, Singapore Science Centre, Singapore. 160pp.	Cypriniformes	Cyprinidae	Hypophthalmichthys nobilis	Bighead carp								1000?																	Gregarious			Pelagic				Freshwater									Yes-microscopic floating plankton
Yeo, D. C. J. & C. S. W. Chia, 2010. Introduced species in Singapore: An overview. COSMOS, 06: 23-37.	Cypriniformes	Cyprinidae	Hypophthalmichthys nobilis	Bighead carp	yes	not ES		Asia
Teletchea, F., A. Fostier, E. Kamler, J-N. Gardeur, P-Y. Le Bail, B. Jalabert & P. Fontaine, 2009. Comparative analysis of reproductive traits in 65 freshwater fish species: application to the domestication of new fish species. Reviews in Fish Biology and Fisheries, 19: 403-430.	Cypriniformes	Cyprinidae	Hypophthalmichthys nobilis	Bighead carp													oviparous	1.3	6.5	6.5		4.05 after water absorbed, before 1.35		750000	1	17.5
Schrank, S. and C. Guy, 2002. Age, Growth, and Gonadal Characteristics of Adult Bighead Carp, Hypophthalmichthys nobilis, in the Lower Missouri River. Environmental Biology of Fishes, 64: 443-450.	Cypriniformes	Cyprinidae	Hypophthalmichthys nobilis	Bighead carp								1050							2	2			1.8	769964	1.1	14.7
Abdusamadov, A.S., 1986. Biology of White Amur, Ctenopharyngodon idella, silver carp, Hypophthalmichthys molitrix, and bighead, Aristichthys nobilis, acclimatized in the Terek region of the Caspian basin. Journal of Ichthyology, 26: 41-49.	Cypriniformes	Cyprinidae	Hypophthalmichthys nobilis	Bighead carp																							non-guarders	open substratum egg scatterer
Riede, K., 2004. Global register of migratory species - from global to regional scales. Final Report of the R&D-Projekt 808 05 081. Federal Agency for Nature Conservation, Bonn, Germany. 329 pp.	Cypriniformes	Cyprinidae	Hypophthalmichthys nobilis	Bighead carp					potamodromous		yes																					benthopelagic				freshwater
Li, S., L. Wu, J. Wang, Q. Chou and Y. Chen, 1990. Comprehensive genetic study on Chinese carps. Shanghai Scientific & Technical Publishers, Shanghai, China, 226 pp.	Cypriniformes	Cyprinidae	Hypophthalmichthys nobilis	Bighead carp																																				6-24
Kottelat, M. and J. Freyhof, 2007. Handbook of European freshwater fishes. Publications Kottelat, Cornol, Switzerland. 646 pp.	Cypriniformes	Cyprinidae	Hypophthalmichthys nobilis	Bighead carp									1460	40000		20														omnivorous			lotic			brackish							large
Welcomme, R.L., 1988. International introductions of inland aquatic species. FAO Fish. Tech. Pap. 294. 318 pp.	Cypriniformes	Cyprinidae	Hypophthalmichthys nobilis	Bighead carp					its breeding requirements are very specialized and stocks are maintained by artificial reproduction or continuous importation.
Jennings, D.P., 1988. Bighead carp (Hypophthalmichthys nobilis): a biological synopsis. U.S. Fish and Wildlife Service, Washington, DC. U.S. Fish and Wildlife Service Biological Report, 88: 1-47.	Cypriniformes	Cyprinidae	Hypophthalmichthys nobilis	Bighead carp					The bighead carp is very efficient at using the food it ingests. Because of its gill raker size (section 1.3.2), it can filter plankton organisms from the upper and middle water layers it inhabits
DeGrandchamp, K. L., J. E. Garvey and L. A. Csoboth, 2007. Linking adult reproduction and larval density of invasive carp in a large river. Transactions of the American Fisheries Society, 136: 1327-1334.	Cypriniformes	Cyprinidae	Hypophthalmichthys nobilis	Bighead carp																																				optimum temperature range 21-26
Krykhtin, M. L., and E. I. Gorbach. 1981. Reproductive ecology of the grass carp, Ctenopharyngodon idella, and the silver carp, Hypophthalmichthys molitrix, in the Amur basin. Journal of Ichthyology 21(2):109–123. Abdusamadov, A. S. 1987. Biology of the white amur, Ctenopharyngodon idella, silver carp, Hypophthalmichthys molitrix, and bighead, Aristichthys nobilis, acclimatized in the Terek regio…	Cypriniformes	Cyprinidae	Hypophthalmichthys nobilis	Bighead carp					require water of 0.7-m/s or higher water velocity
FAO ; http://www.fao.org/fishery/introsp/978/en ; 18 Jan 2014	Cypriniformes	Cyprinidae	Hypophthalmichthys nobilis	Bighead carp			1900s
GISD ; http://www.issg.org/database/species/ecology.asp?si=773&fr=1&sts=sss&lang=EN ; 18 Jan 2015	Cypriniformes	Cyprinidae	Hypophthalmichthys nobilis	Bighead carp	yes
http://animaldiversity.ummz.umich.edu/accounts/Hypophthalmichthys_molitrix/#65B7FDB2-3EA9-4BBD-8390-E99DCAC1E32A	Cypriniformes	Cyprinidae	Hypophthalmichthys nobilis	Bighead carp
http://www.fishbase.org/summary/Hypophthalmichthys-nobilis.html	Cypriniformes	Cyprinidae	Hypophthalmichthys nobilis	Bighead carp						no, special breeding requirements needed																					2.8 ±0.33 se			no
Compiled	Cypriniformes	Cyprinidae	Hypophthalmichthys nobilis	Bighead carp	yes	FailedES	1966			no	yes	1050	1460	40000		20	oviparous	1.3	2	2	NA	1.35	1.8	769964	1.1	17.5	nonguarders	open substratum	yes	omnivorous	2.8	benthopelagic	lotic	no	NA	both							yes	NA	yes	no	no	yes	no
Ng, H. H. & H. H. Tan, 2010. An Annotated Checklist of the Non-native Freshwater Fish Species in the Reservoirs of Singapore. COSMOS, 6: 95- 116.	Osteoglossiformes	Notopteridae	Notopterus notopterus	Bronze featherback		ES	2010
Roberts, T. R., 1992. Systematic revision of the Old World freshwater fish family Notopteridae.Ichthyological Exploration of Freshwaters, 2: 361-383.	Osteoglossiformes	Notopteridae	Notopterus notopterus	Bronze featherback				Widely and continuously distributed throughout South and Southeast Asia: Indus, Ganges Brahmaputra, Mahanadi, Krishna, Cauvery, and other river drainages in southern India; Irrawaddy and Salween; Meklong, Chao Phraya, Mekong, and virtually all coastal river drainages of peninsular Thailand and Malaysia; Sumatra (Palembang, Laut Tador, Indragiri, Langkat, Selapian); and Java (Batavia, Samarang)																																			yes
Yeo, D. C. J. & C. S. W. Chia, 2010. Introduced species in Singapore: An overview. COSMOS, 06: 23-37.	Osteoglossiformes	Notopteridae	Notopterus notopterus	Bronze featherback	yes			Asia
Rainboth, W. J., 1996. Fishes of the Cambodian Mekong. FAO Species Identification Field Guide for Fishery Purposes. Food and Agriculture Organisation, Rome. 265 pp.	Osteoglossiformes	Notopteridae	Notopterus notopterus	Bronze featherback																										Carnivorous			lotic
Pinxteren, M. C. A. van. 1974. Gelungene Zucht mit einem Messerfisch, Notopterusspec. Aquar. Terrar. Ztschr. 37: 364-369.	Osteoglossiformes	Notopteridae	Notopterus notopterus	Bronze featherback													oviparous										guarders	nesters
Shankar, D. and R. Kulkarni, 2007. Tissue cholesterol and serum cortisol level during different reproductive phases of the female freshwater fish Notopterus notopterus (Pallas). Journal of Environmental Biology, 28: 137-139.	Osteoglossiformes	Notopteridae	Notopterus notopterus	Bronze featherback
Svensson, G. S. O. 1933. Fresh water fishes from the Gambia River (British West Africa). Results of the Swedish expedition 1931. Kungl. Svenska Vetenskapsakad. Handl., Tredje Serie, 12: 1-102.	Osteoglossiformes	Notopteridae	Notopterus notopterus	Bronze featherback														6				3.5
Axelrod, H. R. and W. E. Burgess. 1981. Spawning Notopterus notopterus. Tropical Fish Hobbyist 29: 36-42, 44-49.	Osteoglossiformes	Notopteridae	Notopterus notopterus	Bronze featherback																	3		4
Yanwirsal, H., 2013. Reproductive styles of Osteoglossomorpha with emphasis on Notopterus notopterus and Osteoglossum bicirrhosum (Doctoral dissertation, Humboldt Universität zu Berlin, Landwirtschaftlich-Gärtnerische Fakultät).	Osteoglossiformes	Notopteridae	Notopterus notopterus	Bronze featherback																				225
Termvidchakorn, A. and K.G. Hortle, 2013. A guide to larvae and juveniles of some common fish species from the Mekong River Basin. MRC Technical Paper No. 38. Mekong River Commission, Phnom Penh. 234 pp.	Osteoglossiformes	Notopteridae	Notopterus notopterus	Bronze featherback					potamodromous		yes													3000 max									lotic but sluggish water
Hassan, M.H. 2011. Study on the fecundity of feather back, Notopterus notopterus (Pallas). M.S. Thesis. Department of Fisheries Management, Bangladesh Agricultural University, Mymensingh. pp. 35-36	Osteoglossiformes	Notopteridae	Notopterus notopterus	Bronze featherback																				5500 max
Narwariya, U. and O. Gupta, 1991. Seasonal variations in the corpuscles of stannius in Notopterus notopterus (Pallas). Okajimas folia anatomica Japonica, 68: 111-133. http://europepmc.org/abstract/MED/1758678	Osteoglossiformes	Notopteridae	Notopterus notopterus	Bronze featherback
Kottelat, M., A.J. Whitten, S.N. Kartikasari & S. Wirjoatmodjo, 1993. Freshwater fishes of Western Indonesia and Sulawesi. Periplus Editions, Hong Kong. 221 pp.	Osteoglossiformes	Notopteridae	Notopterus notopterus	Bronze featherback									600
Sani, R., B. Gupta, U. Sarkar, A. Pandey, V. Dubey and W. Singh Lakra, 2010. Length–weight relationships of 14 Indian freshwater fish species from the Betwa (Yamuna River tributary) and Gomti (Ganga River tributary) rivers. Journal of Applied Ichthyology, 26: 456-459.	Osteoglossiformes	Notopteridae	Notopterus notopterus	Bronze featherback								600
Singh, A. K., A. K. Pathak and W. S. Lakra, 2010. Invasion of an Exotic Fish;Common Carp, Cyprinus Carpio L. (Actinopterygii: Cypriniformes: Cyprinidae) in the Ganga River, India and its Impacts. Acta Ichthyologica Et Piscatoria, 40: 11-19.	Osteoglossiformes	Notopteridae	Notopterus notopterus	Bronze featherback								740 (forked length)		2000 (not sure if it's for this species)
Riede, K., 2004. Global register of migratory species - from global to regional scales. Final Report of the R&D-Projekt 808 05 081. Federal Agency for Nature Conservation, Bonn. 329 pp.	Osteoglossiformes	Notopteridae	Notopterus notopterus	Bronze featherback																												Benthopelagic				freshwater, brackish	6-6.5
Ukkatawewat, S., 2005. The taxonomic characters and biology of some important freshwater fishes in Thailand. Manuscript. National Inland Fisheries Institute, Department of Fisheries, Ministry of Agriculture, Bankok. 55 pp.	Osteoglossiformes	Notopteridae	Notopterus notopterus	Bronze featherback
Rahman, A.K.A., 1989. Freshwater fishes of Bangladesh. Zoological Society of Bangladesh. Department of Zoology, University of Dhaka, Bangladesh. 364 pp. Sokheng, C., C.K. Chhea, S. Viravong, K. Bouakhamvongsa, U. Suntornratana, N. Yoorong, N.T. Tung, T.Q. Bao, A.F. Poulsen and J.V. Jørgensen, 1999. Fish migrations and spawning habits in the Mekong mainstream: a survey using local knowledge (basin…	Osteoglossiformes	Notopteridae	Notopterus notopterus	Bronze featherback
Behera, D. P. and L. Nayak, 2014. A check list on distribution of ornamental fishes in Chilika Lagoon, East Coast of India. Journal of FisheriesSciences. com, 8: 52-60.	Osteoglossiformes	Notopteridae	Notopterus notopterus	Bronze featherback																									no; referred as paper states that adults are aggressive to own kind
Isa, M. M., C. S. M. Rawi, R. Rosla, S. A. M. Shah and A. S. R. M. Shah, 2010. Length–weight relationships of freshwater fish species in Kerian River Basin and Pedu Lake. Research Journal of Fisheries and Hydrobiology, 5: 1-8.	Osteoglossiformes	Notopteridae	Notopterus notopterus	Bronze featherback										2164	W=0.0036 L^3.2500 TL;cm;g; r2=0.93
Satrawaha, R. and C. Pilasamorn, 2009. Length–weight and length–length relationships of fish species from the Chi River, northeastern Thailand. Journal of Applied Ichthyology, 25: 787-788.	Osteoglossiformes	Notopteridae	Notopterus notopterus	Bronze featherback										1607	W= 0.0065 L^3.0333 TL;cm;g; r2=0.9765
http://www.fishbase.org/summary/Notopterus-notopterus.html	Osteoglossiformes	Notopteridae	Notopterus notopterus	Bronze featherback																											3.5 ±0.6 se
Graham, J. B.,1997. Air-Breathing Fishes: Evolution, Diversity, and Adaptation. Academic Press, San Diego, California. 299 pp.	Osteoglossiformes	Notopteridae	Notopterus notopterus	Bronze featherback																																								yes
Shankar, D. and R. Kulkarni, 2000. Effect of cortisol on testis of freshwater fish Notopterus notopterus (Pallas). Indian journal of experimental biology, 38: 1227-1230.	Osteoglossiformes	Notopteridae	Notopterus notopterus	Bronze featherback																					0.2758	3.691
Shankar, D. and R. Kulkarni, 2006. Effect of cortisol on female freshwater fish Notopterus notopterus. Journal of Environmental Biology, 27: 727-731.	Osteoglossiformes	Notopteridae	Notopterus notopterus	Bronze featherback
Sathish, S. and R. Kulkarni, Age Related Seasonal Changes in the Gonadal Activity of the Fish Notopterus notopterus (Pallas). International Journal of Science and Research (IJSR). ISSN (Online). 3(11): 3020-3026. http://www.ijsr.net/archive/v3i11/MDIwMTQ2ODQ=.pdf	Osteoglossiformes	Notopteridae	Notopterus notopterus	Bronze featherback															1	1
GISD : 16 Jan 2015	Osteoglossiformes	Notopteridae	Notopterus notopterus	Bronze featherback	no
http://evolution.science.nus.edu.sg/Ornamental_fish.html	Osteoglossiformes	Notopteridae	Notopterus notopterus	Bronze featherback																														yes													yes
Compiled	Osteoglossiformes	Notopteridae	Notopterus notopterus	Bronze featherback	yes	ES	2010			NA	yes	740	600	2000		NA	oviparous	6	1	1	3	3.5	4	5500	0.2758	3.691	guarders	nesters	no	carnivorous	3.5	benthopelagic	lotic	yes	NA	both							yes	yes	no	no	yes	no	no
Tan HH, Lim KKP, Liew JH, Low BW, Lim RBH, Kwik JTB, et al. The non-native freshwater fishes of Singapore: an annotated compilation. Raffles Bulletin of Zoology. 2020;68:150-95. doi: 10.26107/RBZ-2020-0016.	Cichliformes	Cichlidae	Oreochromis aureus	Israeli tilapia		failed ES
Marchetti, M. P., P. B. Moyle and R. Levine, 2004. Invasive species profiling? Exploring the characteristics of non-native fishes across invasion stages in California. Freshwater Biology, 49: 646-661.	Cichliformes	Cichlidae	Oreochromis aureus	Israeli tilapia												3-4											guarders			herbivorous
Ng, P. K. L., L. M. Chou & T. J. Lam, 1993. The Status and Impact of Introduced Freshwater Animals in Singapore. Biological Conservation, 64: 19-24.	Cichliformes	Cichlidae	Oreochromis aureus	Israeli tilapia			at least 1993
Rogers, W., 1988. Parental investment and division of labor in the Midas cichlid (Cichlasoma citrinellum). Ethology, 79: 126-142.	Cichliformes	Cichlidae	Oreochromis aureus	Israeli tilapia																					0.842
Martinez-Palacios, C.A. & L.G. Ross. 1992. The reproductive biology and growth of the Central American cichlid Cichlasoma urophthalmus (Gunther). J. Appl. Ichthyol. 8: 99–109.	Cichliformes	Cichlidae	Oreochromis aureus	Israeli tilapia																																				30-36
Shalloof, K. A. and M. Alaa, 2009. Age, growth and fishery biology of cichlid spp. in Abu-Zaabal Lakes, Egypt. Egypt J. Aquat. Biol. & Fish, 13(2): 101-116. http://www.ejabf.eg.net/pdf/vol-13-n-2/7.pdf	Cichliformes	Cichlidae	Oreochromis aureus	Israeli tilapia										77.5		3 in study
Fryer, G. & T.D. Iles. 1972. The Cichlid Fishes of the Great Lakes of Africa. Their Biology and Evolution. Oliver and Boyd, Edinburgh, Scotland. 641 pág. Cited in http://www.scielo.sa.cr/scielo.php?script=sci_arttext&pid=S0034-77442005000200019#fr72	Cichliformes	Cichlidae	Oreochromis aureus	Israeli tilapia								250												4300
Riede, K., 2004. Global register of migratory species - from global to regional scales. Final Report of the R&D-Projekt 808 05 081. Federal Agency for Nature Conservation, Bonn, Germany. 329 pp. ; Fishbase	Cichliformes	Cichlidae	Oreochromis aureus	Israeli tilapia							yes																					benthopelagic				both
Trewavas, E., 1983. Tilapiine fishes of the genera Sarotherodon, Oreochromis and Danakilia. British Mus. Nat. Hist., London, UK. 583 pp. ; Fishbase	Cichliformes	Cichlidae	Oreochromis aureus	Israeli tilapia														3									bearers	external brooders												8-30
IGFA, 2001. Database of IGFA angling records until 2001. IGFA, Fort Lauderdale, USA. ; Fishbase	Cichliformes	Cichlidae	Oreochromis aureus	Israeli tilapia								457		2000
Chervinski, J., 1982. Environmental physiology of tilapias. p. 119-128. In R.S.V. Pullin and R.H. Lowe-McConnell (eds.) The biology and culture of tilapias. ICLARM Conf. Proc. 7, 360 pp. ; Fishbase	Cichliformes	Cichlidae	Oreochromis aureus	Israeli tilapia																																				tolerating up to 41 °C
Wohlfarth, G.W. and G. Hulata, 1983. Applied genetics of tilapias. ICLARM Stud. Rev. 6 (2nd edition), 26 pp. ; Fishbase	Cichliformes	Cichlidae	Oreochromis aureus	Israeli tilapia				Africa and Eurasia: Jordan Valley, Lower Nile, Chad Basin, Benue, middle and upper Niger, Senegal River
Goren, M., 1974. The freshwater fishes of Israel. Isr. J. Zool. 23:67-118. ; Fishbase	Cichliformes	Cichlidae	Oreochromis aureus	Israeli tilapia																									yes				both		in open water as well as among stones and vegetation
Lamboj, A., 2004. The Cichlid Fishes of Western Africa. Birgit Schmettkamp Verlag, Bornheim, Germany. 255pp. ; Fishbase	Cichliformes	Cichlidae	Oreochromis aureus	Israeli tilapia																										omnivorous
Gupta, M.V. and B.O. Acosta, 2004. A review of global tilapia farming practices. Aquacult. Asia 9(1):7-12,16. ; Fishbase	Cichliformes	Cichlidae	Oreochromis aureus	Israeli tilapia													oviparous		0.416	0.416
Jiménez-Badillo, L., 2006. Age-growth models for tilapia Oreochromis aureus (Perciformes, Cichlidae) of the Infiernillo reservoir, Mexico and reproductive behaviour. Revista de Biología Tropical, 54: 577-588. http://www.scielo.sa.cr/scielo.php?script=sci_arttext&pid=S0034-77442006000200031	Cichliformes	Cichlidae	Oreochromis aureus	Israeli tilapia
Peña Messina, E., R. Tapia Varela, J. I. Velázquez Abunader, A. A. Orbe Mendoza and J. M. d. J. Ruiz Velazco Arce, 2010. Growth, mortality and reproduction of the blue tilapia Oreochromis aureus (Perciformes: Cichlidae) in the Aguamilpa Reservoir, Mexico. Revista de Biología Tropical, 58: 1577-1586. http://www.scielo.sa.cr/scielo.php?pid=S0034-77442010000400040&script=sci_arttext&tlng=pt	Cichliformes	Cichlidae	Oreochromis aureus	Israeli tilapia									305			8.14								5753
Yaron, Z., A. Terkatin-Shimony, Y. Shaham and H. Salzer, 1977. Occurrence and biological activity of estradiol-17β in the intact and ovariectomized Tilapia aurea (Cichlidae, Teleostei). General and comparative endocrinology, 33: 45-52.	Cichliformes	Cichlidae	Oreochromis aureus	Israeli tilapia																						6
Chao, N. H., W. C. Chao, K. C. Liu and I. Liao, 1987. The properties of tilapia sperm and its cryopreservation*. Journal of fish biology, 30: 107-118.	Cichliformes	Cichlidae	Oreochromis aureus	Israeli tilapia																					2.71
Payne, A. I. and R. I. Collinson, 1983. A comparison of the biological characteristics of Sarotherodon niloticus (L.) with those of S. aureus (Steindachner) and other tilapia of the delta and lower Nile. Aquaculture, 30: 335-351.	Cichliformes	Cichlidae	Oreochromis aureus	Israeli tilapia																	1.94		2.95
Welcomme, R. L. (comp.), 1988. International Introductions of Inland Aquatic Species. FAO Fish. Tech, Pap. 318 pp.	Cichliformes	Cichlidae	Oreochromis aureus	Israeli tilapia			at least 1988
Bhujel, R. C., 2000. A review of strategies for the management of Nile tilapia (Oreochromis niloticus) broodfish in seed production systems, especially hapa-based systems. Aquaculture, 181: 37-59.	Cichliformes	Cichlidae	Oreochromis aureus	Israeli tilapia																																								can utilise atm oxygen
Jaafar, Z., D. C. Yeo, H. H. Tan and R. M. O’Riordan, 2012. STATUS OF ESTUARINE AND MARINE NON-INDIGENOUS SPECIES IN SINGAPORE. THE RAFFLES BULLETIN OF ZOOLOGY: 79-92.	Cichliformes	Cichlidae	Oreochromis aureus	Israeli tilapia																																												yes
GISD ; 1 Jan 2015	Cichliformes	Cichlidae	Oreochromis aureus	Israeli tilapia	yes
http://www.fishbase.org/summary/Oreochromis-aureus.html ; 1 Jan 2015	Cichliformes	Cichlidae	Oreochromis aureus	Israeli tilapia				35°N - 10°N																							2.1 ±0.0 se												no
Compiled	Cichliformes	Cichlidae	Oreochromis aureus	Israeli tilapia	yes	FailedES	1988			NA	yes	457	305	2000		8.14	oviparous	3	0..416	0.416	1.94	NA	2.95	5753	2.71	6	bearer	external brooders	yes	omnivorous	2.1	benthopelagic	both	NA	NA	both							no	can utilise atm oxygen	no	no	no	yes	no
De Moor, I. J. & M. N. Bruton, 1988. Atlas of alien and translocated indigenous aquatic animals in southern Africa. South African National Scientific Programmes Report, 144: 1-310.	Cichliformes	Cichlidae	Oreochromis mossambicus	Mozambique tilapia		ES		Lower Zambezi, Lower Shiré, and coastal plains from the Zambezi delta to Algoa Bay. Occurs southward to the Brak River in the eastern Cape and in the Transvaal in the Limpopo River drainage.
Marchetti, M. P., P. B. Moyle and R. Levine, 2004. Invasive species profiling? Exploring the characteristics of non-native fishes across invasion stages in California. Freshwater Biology, 49: 646-661.	Cichliformes	Cichlidae	Oreochromis mossambicus	Mozambique tilapia												5-8											guarders
Ehrlich, P. R., 1989. Chapter 13: Attributes of invaders and the invading processes: vertebrates. In: Drake, J. A., H. A. Mooney, F. Di Castri, R. H. Groves, F. J. Kruger, M. Rejmanek and M. Williamson (eds.). Biological invasions: a global perspective. Scientific Committee on Problems of the Environment (SCOPE) of the International Council of Scientific Unions (ICSU), Johnson Wiley & Sons Ltd. P…	Cichliformes	Cichlidae	Oreochromis mossambicus	Mozambique tilapia					can tolerate wide range of oxygen saturations and salinities																		able to switch between precocial and altricial strategy when it finds itself in unstable conditions, relatively free of competitors; and switch to a more precocial strategy when competition is severe													13-37	26.5	24
Rogers, W., 1988. Parental investment and division of labor in the Midas cichlid (Cichlasoma citrinellum). Ethology, 79: 126-142.	Cichliformes	Cichlidae	Oreochromis mossambicus	Mozambique tilapia																					0.439
http://www.academicjournals.org/article/article1380375466_Ganie%20et%20al.pdf			Oreochromis mossambicus	Mozambique tilapia
Ng, H. H. & H. H. Tan, 2010. An Annotated Checklist of the Non-native Freshwater Fish Species in the Reservoirs of Singapore. COSMOS, 6: 95- 116.	Cichliformes	Cichlidae	Oreochromis mossambicus	Mozambique tilapia																																												Yes
Ng, P. X. & H. H. Tan, 2013. Fish diversity before and after construction of the Punggol and Serangoon reservoirs, Singapore.Nature in Singapore, 6: 19–24	Cichliformes	Cichlidae	Oreochromis mossambicus	Mozambique tilapia
Baker, N. & K. K. P. Lim, 2012. Wild Animals of Singapore. A Photographic Guide to Mammals, Reptiles, Amphibians and Freshwater Fishes. Updated edition. Draco Publishing and Distribution Pte. Ltd. and Nature Society, Singapore. 180 pp.	Cichliformes	Cichlidae	Oreochromis mossambicus	Mozambique tilapia		ES																										Middle and lower water levels				Both
Yeo, D. C. J. & C. S. W. Chia, 2010. Introduced species in Singapore: An overview. COSMOS, 06: 23-37.	Cichliformes	Cichlidae	Oreochromis mossambicus	Mozambique tilapia	yes			Africa
Alfred, E. R., 1966. The fresh-water fishes of Singapore. Zoologische Verhandelingen, Leiden, 78: 1–68.	Cichliformes	Cichlidae	Oreochromis mossambicus	Mozambique tilapia			1944																																									Yes
Ng, P. K. L., L. M. Chou & T. J. Lam, 1993. The Status and Impact of Introduced Freshwater Animals in Singapore. Biological Conservation, 64: 19-24.	Cichliformes	Cichlidae	Oreochromis mossambicus	Mozambique tilapia
Martinez-Palacios, C.A. & L.G. Ross. 1992. The reproductive biology and growth of the Central American cichlid Cichlasoma urophthalmus (Gunther). J. Appl. Ichthyol. 8: 99–109.	Cichliformes	Cichlidae	Oreochromis mossambicus	Mozambique tilapia																																				30-36
Symposium, C. F.,2009. The lifespan of Animals: Volume 5: Colloquia on Ageing. J & A, London. 432pp.	Cichliformes	Cichlidae	Oreochromis mossambicus	Mozambique tilapia												5 in captivity
Ng, T. H. and H. H. Tan, 2010. The introduction, origin and life history attributes of the non-native cichlid, Etroplus suratensis (Bloch, 1790) in the coastal waters of Singapore, Journal of Fish Biology, 76: 2238- 2260.	Cichliformes	Cichlidae	Oreochromis mossambicus	Mozambique tilapia																				1000
Reddy, M. S. and K. R. S. S. Rao,1999. Tribals in Transition. Discovery Publishing House, New Delhi. 152 pp.	Cichliformes	Cichlidae	Oreochromis mossambicus	Mozambique tilapia															0.167	0.167
Balon, E.K., 1975. Reproductive guilds of fishes: a proposal and definition. J. Fish. Res. Board Can. 32(6):821-864.	Cichliformes	Cichlidae	Oreochromis mossambicus	Mozambique tilapia																							bearers	external brooders
Riede, K., 2004. Global register of migratory species - from global to regional scales. Final Report of the R&D-Projekt 808 05 081. Federal Agency for Nature Conservation, Bonn, Germany. 329 pp. ; Fishbase	Cichliformes	Cichlidae	Oreochromis mossambicus	Mozambique tilapia							amphidromous; spawn in freshwater, migrate to sea as larvae, return to freshwater as juveniles																					benthopelagic
Bruton, M.N. and R.E. Boltt, 1975. Aspects of the biology of Tilapia mossambica Peters (Pisces: Cichlidae) in a natural freshwater lake (Lake Sibaya, South Africa). J. Fish Biol. 7:423-445. ; Fishbase	Cichliformes	Cichlidae	Oreochromis mossambicus	Mozambique tilapia					depth range 1 - 12 m
Wohlfarth, G.W. and G. Hulata, 1983. Applied genetics of tilapias. ICLARM Stud. Rev. 6 (2nd edition), 26 pp. ; Fishbase	Cichliformes	Cichlidae	Oreochromis mossambicus	Mozambique tilapia									390
IGFA, 2001. Database of IGFA angling records until 2001. IGFA, Fort Lauderdale, USA. ; Fishbase	Cichliformes	Cichlidae	Oreochromis mossambicus	Mozambique tilapia										1100
Noakes, D.G.L. and E.K. Balon, 1982. Life histories of tilapias: an evolutionary perspective. p. 61-82. In R.S.V. Pullin and R.H. Lowe-McConnell (eds.) The biology and culture of tilapias. ICLARM Conf. Proc. 7. ; Fishbase	Cichliformes	Cichlidae	Oreochromis mossambicus	Mozambique tilapia												11
de Moor, I.J. and M.N. Bruton, 1988. Atlas of alien and translocated indigenous aquatic animals in southern Africa. A report of the Committee for Nature Conservation Research National Programme for Ecosystem Research. South African Scientific Programmes Report No. 144. 310 p. Port Elizabeth, South Africa. ; Fishbase	Cichliformes	Cichlidae	Oreochromis mossambicus	Mozambique tilapia				Africa: Lower Zambezi, Lower Shiré and coastal plains from Zambezi delta to Algoa Bay. Occurs southwards to the Brak River in the eastern Cape and in the Transvaal in the Limpopo system
Lim, K. K. P.and P. K. L. Ng, 1990. A Guide to the Common Freshwater Fishes of Singapore, Singapore Science Centre, Singapore. 160pp.	Cichliformes	Cichlidae	Oreochromis mossambicus	Mozambique tilapia								400
De Silva, S. S., 1986. Reproductive biology of Oreochromis mossambicus populations of man-made lakes in Sri Lanka: a comparative study. Aquaculture Research, 17: 31-47.	Cichliformes	Cichlidae	Oreochromis mossambicus	Mozambique tilapia																	1.4		2.575	3169		5.46
James, N. P. and M. N. Bruton, 1992. Alternative life-history traits associated with reproduction in Oreochromis mossambicus (Pisces: Cichlidae) in small water bodies of the eastern Cape, South Africa. Environmental Biology of Fishes, 34: 379-392.	Cichliformes	Cichlidae	Oreochromis mossambicus	Mozambique tilapia																		2.41-3.48	3.8														7.1-9.8	8.45	2.7
P. Stockley, M. J. G. Gage, G. A. Parker and A. P. Møller, 1997. Sperm Competition in Fishes: The Evolution of Testis Size and Ejaculate Characteristics. The American Naturalist, 149: 933-954.	Cichliformes	Cichlidae	Oreochromis mossambicus	Mozambique tilapia																					0.63
Arthington, A. H. and D. A. Milton, 1986. Reproductive biology, growth and age composition of the introducedOreochromis mossambicus (Cichlidae) in two reservoirs, Brisbane, Australia. Environmental Biology of Fishes, 16: 257-266.	Cichliformes	Cichlidae	Oreochromis mossambicus	Mozambique tilapia
Hatikakoty, G. and S. Biswas, 2004. Studies on certain aspects of the reproductive biology of mouth-brooding tilapia, Oreochromis mossambicus (Peters) from Assam, India. ag. arizona. edu/azaqua/ista/ista6/ista6web/pdf/112. pd f. Accessed 31 Dec 2014	Cichliformes	Cichlidae	Oreochromis mossambicus	Mozambique tilapia																	1
Cornish, D. A., 1998. Seasonal steroid hormone profiles in plasma and gonads of the tilapia, Oreochromis mossambicus. WATER SA-PRETORIA-, 24: 257-264. http://www.wrc.org.za/Knowledge%20Hub%20Documents/Water%20SA%20Journals/Manuscripts/1998/03/WaterSA_1998_03_jul98_p257.pdf	Cichliformes	Cichlidae	Oreochromis mossambicus	Mozambique tilapia																					0.75
Youguang, Y., 2014. Developing Monitoring Tools For Tomorrow's Invasives: Species Lists, Dna Barcodes, And Images For Ornamental Fish. PhD dissertation, Department of Biological Sciences, National University of Singapore. 152 pp.	Cichliformes	Cichlidae	Oreochromis mossambicus	Mozambique tilapia																																											yes
FAO; http://www.fao.org/fishery/introsp/1714/en ; 31 Dec 2014	Cichliformes	Cichlidae	Oreochromis mossambicus	Mozambique tilapia			1943
GISD ; http://www.issg.org/database/species/ecology.asp?si=131&fr=1&sts=sss&lang=EN ; 31 Dec 2014	Cichliformes	Cichlidae	Oreochromis mossambicus	Mozambique tilapia	yes; nominated as among 100 of the "World's Worst" invaders			Mozambique tilapia (Oreochromis mossambicus) are native to the lower river parts and coastal regions of southern Africa, from just north of the Zambezi delta southwards to Bushman's River (eastern Cape).
Haug, L., J. Kolding and S. Stefansson, 2008. Effect of ambient oxygen on growth and reproduction in Nile tilapia (Oreochromis niloticus). Canadian Journal of Fisheries and Aquatic Sciences, 65: 1413+. http://bb2sz3ek3z.scholar.serialssolutions.com/?sid=google&auinit=J&aulast=Kolding&atitle=Effect+of+ambient+oxygen+on+growth+and+reproduction+in+Nile+tilapia+(Oreochromis+niloticus)&id=doi:10.1139/…	Cichliformes	Cichlidae	Oreochromis mossambicus	Mozambique tilapia																																								air gulping
http://www.fishbase.se/summary/Oreochromis-mossambicus.html ; 31 Dec 2014	Cichliformes	Cichlidae	Oreochromis mossambicus	Mozambique tilapia				13°S - 35°S	Able to survive extreme reduction of temporary water bodies ; Highly euryhaline ; Tolerate low dissolved oxygen levels ; able to survive wide range of enivronmental conditions	generalist							oviparous	3						1800					yes	omnivorous	2.2 ±0.0 se		both		mud bottom, well-vegetated, sandy bottom	both and coastal				17-35 ; Extended temperature range 8-42 °C			no
Compiled	Cichliformes	Cichlidae	Oreochromis mossambicus	Mozambique tilapia	yes, top 100	ES	1943			yes	amphidromous; spawn in freshwater, migrate to sea as larvae, return to freshwater as juveniles	400	390	1100		11	oviparous	3	0.167	0.167	1	2.945	3.8	3169	0.75	5.46	bearer	external brooders	yes	omnivorous	2.2	benthopelagic	both	yes	vege, muddy, sandy	both and coastal							no	air gulping	no	no	yes	yes	no
Trewavas E., 1983. Tilapiine Fishes of the Genera Sarotherodon, Oreochromis and Danakilia. Trustees of the British Museum (Natural History), London. 583pp.	Cichliformes	Cichlidae	Oreochromis niloticus	Nile tilapia		ES		Coastal rivers of Israel; Nile River drainage from below Albert Nile to the delta; Jebel Marra; in West Africa, natural distribution covers the drainages of the Niger, Benue, Volta, Gambia, Senegal, and Chad
Ng, H. H. & H. H. Tan, 2010. An Annotated Checklist of the Non-native Freshwater Fish Species in the Reservoirs of Singapore. COSMOS, 6: 95- 116. Ng, P. K. L. & K. K. P. Lim, 1996. The freshwater fishes of Singapore, Journal of the Singapore National Academy of Science, 22-24: 109-124.	Cichliformes	Cichlidae	Oreochromis niloticus	Nile tilapia
Ng, P. X. & H. H. Tan, 2013. Fish diversity before and after construction of the Punggol and Serangoon reservoirs, Singapore.Nature in Singapore, 6: 19–24	Cichliformes	Cichlidae	Oreochromis niloticus	Nile tilapia
Ng, H. H. & H. H. Tan, 2010. An Annotated Checklist of the Non-native Freshwater Fish Species in the Reservoirs of Singapore. COSMOS, 6: 95- 116.	Cichliformes	Cichlidae	Oreochromis niloticus	Nile tilapia																																												Yes
Yeo, D. C. J. & C. S. W. Chia, 2010. Introduced species in Singapore: An overview. COSMOS, 06: 23-37.	Cichliformes	Cichlidae	Oreochromis niloticus	Nile tilapia	yes	ES		Africa
Ng, P. K. L., L. M. Chou & T. J. Lam, 1993. The Status and Impact of Introduced Freshwater Animals in Singapore. Biological Conservation, 64: 19-24.	Cichliformes	Cichlidae	Oreochromis niloticus	Nile tilapia			at least 1993
Rogers, W., 1988. Parental investment and division of labor in the Midas cichlid (Cichlasoma citrinellum). Ethology, 79: 126-142.	Cichliformes	Cichlidae	Oreochromis niloticus	Nile tilapia																					0.411
Ng, T. H. and H. H. Tan, 2010. The introduction, origin and life history attributes of the non-native cichlid, Etroplus suratensis (Bloch, 1790) in the coastal waters of Singapore, Journal of Fish Biology, 76: 2238- 2260.	Cichliformes	Cichlidae	Oreochromis niloticus	Nile tilapia																				1800
Shalloof, K. A. and M. Alaa, 2009. Age, growth and fishery biology of cichlid spp. in Abu-Zaabal Lakes, Egypt. Egypt J. Aquat. Biol. & Fish, 13(2): 101-116. http://www.ejabf.eg.net/pdf/vol-13-n-2/7.pdf	Cichliformes	Cichlidae	Oreochromis niloticus	Nile tilapia										150		4 in study
James, N. P. and M. N. Bruton, 1992. Alternative life-history traits associated with reproduction in Oreochromis mossambicus (Pisces: Cichlidae) in small water bodies of the eastern Cape, South Africa. Environmental Biology of Fishes, 34: 379-392.	Cichliformes	Cichlidae	Oreochromis niloticus	Nile tilapia																					0.45
Riede, K., 2004. Global register of migratory species - from global to regional scales. Final Report of the R&D-Projekt 808 05 081. Federal Agency for Nature Conservation, Bonn, Germany. 329 pp. ; Fishbase	Cichliformes	Cichlidae	Oreochromis niloticus	Nile tilapia							yes																					benthopelagic				both
Philippart, J.-C. and J.-C. Ruwet, 1982. Ecology and distribution of tilapias. p. 15-60. In R.S.V. Pullin and R.H. Lowe-McConnell (eds.) The biology and culture of tilapias. ICLARM Conf. Proc. 7. ; Fishbase	Cichliformes	Cichlidae	Oreochromis niloticus	Nile tilapia																																				natural: 13.5 - 33; Extended temperature range 8-42 °C
IGFA, 2001. Database of IGFA angling records until 2001. IGFA, Fort Lauderdale, USA. ; Fishbase	Cichliformes	Cichlidae	Oreochromis niloticus	Nile tilapia										4300
Noakes, D.G.L. and E.K. Balon, 1982. Life histories of tilapias: an evolutionary perspective. p. 61-82. In R.S.V. Pullin and R.H. Lowe-McConnell (eds.) The biology and culture of tilapias. ICLARM Conf. Proc. 7. ; Fishbase	Cichliformes	Cichlidae	Oreochromis niloticus	Nile tilapia												9
Eccles, D.H., 1992. FAO species identification sheets for fishery purposes. Field guide to the freshwater fishes of Tanzania. Prepared and published with the support of the United Nations Development Programme (project URT/87/016). FAO, Rome. 145 pp. ; Fishbase	Cichliformes	Cichlidae	Oreochromis niloticus	Nile tilapia									600
Trewavas, E. and G.G. Teugels, 1991. Oreochromis. p. 307-346. In J. Daget, J.-P. Gosse, G.G. Teugels and D.F.E. Thys van den Audenaerde (eds.) Checklist of the freshwater fishes of Africa (CLOFFA). ISNB, Brussels; MRAC, Tervuren; and ORSTOM, Paris. Vol. 4. ; Fishbase Trewavas, E., 1983. Tilapiine fishes of the genera Sarotherodon, Oreochromis and Danakilia. British Mus. Nat. Hist., London, UK. 58…	Cichliformes	Cichlidae	Oreochromis niloticus	Nile tilapia				Africa: naturally occurring in coastal rivers of Israel, Nile basin (including lake Albert, Edward and Tana), Jebel Marra, Lake Kivu, Lake Tanganyika, Awash River, various Ethiopian lakes, Omo River system, Lake Turkana, Suguta River and Lake Baringo (Ref. 2). In West Africa natural distribution covers the basins of the Senegal, Gambia, Volta, Niger, Benue and Chad,
Bailey, R.G., 1994. Guide to the fishes of the River Nile in the Republic of the Sudan. J. Nat. Hist. 28:937-970. ; Fishbase	Cichliformes	Cichlidae	Oreochromis niloticus	Nile tilapia						generalist																							both		rivers, lakes, sewage canals and irrigation channels
Breder, C.M. and D.E. Rosen, 1966. Modes of reproduction in fishes. T.F.H. Publications, Neptune City, New Jersey. 941 pp. ; Fishbase	Cichliformes	Cichlidae	Oreochromis niloticus	Nile tilapia													oviparous													herbivorous
Trewavas, E., 1983. Tilapiine fishes of the genera Sarotherodon, Oreochromis and Danakilia. British Mus. Nat. Hist., London, UK. 583 pp. ; Fishbase	Cichliformes	Cichlidae	Oreochromis niloticus	Nile tilapia																							bearers	external brooders
Tadese, Z., 1997. Breeding season, fecundity, length-weight relationship and condition factor of Oreochromis niloticus L.(Pisces: Cichlidae) in Lake Tana, Ethiopia. SINET: Ethiopian Journal of Science (Ethiopia). http://agris.fao.org/agris-search/search.do?recordID=ET9700314	Cichliformes	Cichlidae	Oreochromis niloticus	Nile tilapia																				2000
Campos-Mendoza, A., B. J. McAndrew, K. Coward and N. Bromage, 2004. Reproductive response of Nile tilapia (Oreochromis niloticus) to photoperiodic manipulation; effects on spawning periodicity, fecundity and egg size. Aquaculture, 231: 299-314.	Cichliformes	Cichlidae	Oreochromis niloticus	Nile tilapia																			2.49	2113
Peña-Mendoza, B., J. L. Gómez-Márquez, I. H. Salgado-Ugarte and D. Ramírez-Noguera, 2005. Reproductive biology of Oreochromis niloticus (Perciformes: Cichlidae) at Emiliano Zapata dam, Morelos, Mexico. Revista de Biología Tropical, 53: 515-522. http://www.scielo.sa.cr/scielo.php?script=sci_arttext&pid=S0034-77442005000200019#fr72	Cichliformes	Cichlidae	Oreochromis niloticus	Nile tilapia																	2.1		3.7		0.6	2.5
Fryer, G. & T.D. Iles. 1972. The Cichlid Fishes of the Great Lakes of Africa. Their Biology and Evolution. Oliver and Boyd, Edinburgh, Scotland. 641 pág. Cited in http://www.scielo.sa.cr/scielo.php?script=sci_arttext&pid=S0034-77442005000200019#fr72	Cichliformes	Cichlidae	Oreochromis niloticus	Nile tilapia								570												3706
Tacon, P., P. Ndiaye, C. Cauty, F. Le Menn and B. Jalabert, 1996. Relationships between the expression of maternal behaviour and ovarian development in the mouthbrooding cichlid fish Oreochromis Niloticus. Aquaculture, 146: 261-275. http://www.sciencedirect.com/science/article/pii/S0044848696013890	Cichliformes	Cichlidae	Oreochromis niloticus	Nile tilapia																						5.25
Galemoni de Graaf, G. J. and E. A. Huisman, 1999. Reproductive biology of pond reared Nile tilapia, Oreochromis niloticus L. Aquaculture Research, 30: 25-33. http://onlinelibrary.wiley.com/doi/10.1046/j.1365-2109.1999.00295.x/full	Cichliformes	Cichlidae	Oreochromis niloticus	Nile tilapia																						6.5
Barki, A. and L. V. Gilson, 1998. Early Social Environment and the Fighting Behaviour of Young Oreochromis niloticus (Pisces, Cichlidae). Behaviour, 135: 913-929.	Cichliformes	Cichlidae	Oreochromis niloticus	Nile tilapia
Lim, K. K. P.and P. K. L. Ng, 1990. A Guide to the Common Freshwater Fishes of Singapore, Singapore Science Centre, Singapore. 160pp.	Cichliformes	Cichlidae	Oreochromis niloticus	Nile tilapia																									yes
Admassu, D., 1996. The breeding season of tilapia, Oreochromis niloticus L. in Lake Awassa (Ethiopian rift valley). Hydrobiologia, 337: 77-83.	Cichliformes	Cichlidae	Oreochromis niloticus	Nile tilapia																					1.96
Komolafe, O. and G. Arawomo, 2007. Reproductive strategy of Oreochromis niloticus (Pisces: Cichlidae) in Opa reservoir, Ile-Ife, Nigeria. Revista de Biología Tropical, 55: 595-602. http://www.scielo.sa.cr/scielo.php?script=sci_arttext&pid=S0034-77442007000200020	Cichliformes	Cichlidae	Oreochromis niloticus	Nile tilapia																		2.47
Bhujel, R. C., 2000. A review of strategies for the management of Nile tilapia (Oreochromis niloticus) broodfish in seed production systems, especially hapa-based systems. Aquaculture, 181: 37-59.	Cichliformes	Cichlidae	Oreochromis niloticus	Nile tilapia																																								can utilise atm oxygen
Fernandes, M. and F. Rantin, 1989. Respiratory responses of Oreochromis niloticus (Pisces, Cichlidae) to environmental hypoxia under different thermal conditions. Journal of fish biology, 35: 509-519.	Cichliformes	Cichlidae	Oreochromis niloticus	Nile tilapia																																								no
GISD ; http://www.issg.org/database/species/ecology.asp?si=1322&fr=1&sts=sss&lang=EN ; 1 Jan 2015	Cichliformes	Cichlidae	Oreochromis niloticus	Nile tilapia	yes									5000		10
http://www.fishbase.org/summary/Oreochromis-niloticus.html# ; 1 Jan 2015	Cichliformes	Cichlidae	Oreochromis niloticus	Nile tilapia			1970 - 1979	32°N - 10°N										7	0.25	0.25		1.5									2.0 ±0.0 se												no					yes
Compiled	Cichliformes	Cichlidae	Oreochromis niloticus	Nile tilapia	yes	ES	1970			yes	yes	570	600	5000		10	oviparous	7	0.25	0.25	2.1	1.5	3.7	3706	1.96	6.5	bearer	external brooders	yes	herbivorous	2	benthopelagic	both	yes	NA	both							no	can utilise atm oxygen	no	no	no	yes	no
Roberts T. R., 1992. Systematic revision of the Southeast Asian anabantoid fish genus Osphronemus, with descriptions of two new species. Ichthyological Exploration of Freshwaters, 2: 351-360.	Perciformes	Osphronemidae	Osphronemus goramy	Giant gouramy		ES		Sumatra, Borneo, Java, Malay Peninsula, Thailand, and Indochina (Mekong basin)
Ng, H. H. & H. H. Tan, 2010. An Annotated Checklist of the Non-native Freshwater Fish Species in the Reservoirs of Singapore. COSMOS, 6: 95- 116.	Perciformes	Osphronemidae	Osphronemus goramy	Giant gouramy		ES		BD, KJ, LP, LS, MR, UP				700 SL FAO Cambodia Mekong																																			Yes	Yes
Alfred, E. R., 1966. The fresh-water fishes of Singapore. Zoologische Verhandelingen, 78: 1-68, 1966. Ng, P. K. L. & K. K. P. Lim, 1996. The freshwater fishes of Singapore, Journal of the Singapore National Academy of Science, 22-24: 109-124.	Perciformes	Osphronemidae	Osphronemus goramy	Giant gouramy				MR																																								Yes- pond culture
Yeo, D. C. J. & C. S. W. Chia, 2010. Introduced species in Singapore: An overview. COSMOS, 06: 23-37.	Perciformes	Osphronemidae	Osphronemus goramy	Giant gouramy	yes			Asia
Rainboth, W. J., 1996. Fishes of the Cambodian Mekong. FAO Species Identification Field Guide for Fishery Purposes. Food and Agriculture Organisation, Rome. 265 pp.	Perciformes	Osphronemidae	Osphronemus goramy	Giant gouramy									700																	herbivorous			both
Ng, P. K. L., L. M. Chou & T. J. Lam, 1993. The Status and Impact of Introduced Freshwater Animals in Singapore. Biological Conservation, 64: 19-24.	Perciformes	Osphronemidae	Osphronemus goramy	Giant gouramy																																												yes
Alfred, E. R., 1966. The fresh-water fishes of Singapore. Zoologische Verhandelingen, 78: 1-68, 1966.	Perciformes	Osphronemidae	Osphronemus goramy	Giant gouramy			1934																																									yes
Graham, J. B.,1997. Air-Breathing Fishes: Evolution, Diversity, and Adaptation. Academic Press, San Diego, California. 299 pp.	Perciformes	Osphronemidae	Osphronemus goramy	Giant gouramy																																								yes
Frimodt, C., 1995. Multilingual illustrated guide to the world's commercial warmwater fish. Fishing News Books, Osney Mead, Oxford, England. 215 pp. ; Fishbase	Perciformes	Osphronemidae	Osphronemus goramy	Giant gouramy																												benthopelagic	both			both	6.5 - 8.0
Riehl, R. and H.A. Baensch, 1996. Aquarien Atlas, Band 1. 10th edition. Mergus Verlag GmBH, Melle, Germany. 992 p.	Perciformes	Osphronemidae	Osphronemus goramy	Giant gouramy																																				20-30
Termvidchakorn, A. and K.G. Hortle, 2013. A guide to larvae and juveniles of some common fish species from the Mekong River Basin. MRC Technical Paper No. 38. Mekong River Commission, Phnom Penh. 234 pp.	Perciformes	Osphronemidae	Osphronemus goramy	Giant gouramy														1.5	2.5	2.5																								yes
Taki, Y., 1978. An analytical study of the fish fauna of the Mekong basin as a biological production system in nature. Research Institute of Evolutionary Biology Special Publications no. 1,77 p. Tokyo, Japan.	Perciformes	Osphronemidae	Osphronemus goramy	Giant gouramy																																							yes
Ukkatawewat, S., 2005. The taxonomic characters and biology of some important freshwater fishes in Thailand. Manuscript. National Inland Fisheries Institute, Department of Fisheries, Ministry of Agriculture, Bangkok, Thailand, 55 pp. ; Fishbase	Perciformes	Osphronemidae	Osphronemus goramy	Giant gouramy																							guarders	nesters		omnivorous
Amornsakun, T., S. Kullai and A. Hassan, 2014. Some aspects in early life stage of giant gourami, Osphronemus goramy (Lacepede) larvae. Songklanakarin J. Sci. Technol, 36 (5): 493-498,	Perciformes	Osphronemidae	Osphronemus goramy	Giant gouramy													oviparous	1.0958			1.995 fertlised	2.185 fertlised	2.375 fertlised	7055		2.37
Wijayanti, G. E. and S. B. Simanjuntak, 2009. Reproductive hormone profiles and gametogenesis in female of giant gouramy (Osphronemus gouramy). Jurnal Akuakultur Indonesia, 8: 77-89. http://jesl.journal.ipb.ac.id/index.php/jai/article/viewArticle/4063	Perciformes	Osphronemidae	Osphronemus goramy	Giant gouramy																	2.02		2.6			4.468
Bhimachar, B., A. David and B. Muniappa (1944). Observations on the acclimatisation, nesting habits and early development of Osphronemus gorami (Lacepede). Proceedings of the Indian Academy of Sciences, Section B, Indian Academy of Sciences. http://repository.ias.ac.in/3301/1/3301.pdf	Perciformes	Osphronemidae	Osphronemus goramy	Giant gouramy																			2.7
Morioka, S., 2013. Growth and morphological development of laboratory-reared larval and juvenile giant gourami Osphronemus goramy (Perciformes: Osphronemidae). Ichthyological Research, 60: 209-217.	Perciformes	Osphronemidae	Osphronemus goramy	Giant gouramy														0.9583
Andriyani, I., M. Z. Junior, H. Arfah, A. Octavera, O. Carman and G. Yoshizaki, 2011. Cloning and Expression Analysis of a Giant Gourami Vasa-Like cDNA. HAYATI Journal of Biosciences, 18: 135-140. http://202.124.205.111/index.php/hayati/article/view/3815/2615	Perciformes	Osphronemidae	Osphronemus goramy	Giant gouramy																					0.0089										aquatic vegetation
Yi, Y., 2014. Developing Monitoring Tools For Tomorrow's Invasives: Species Lists, Dna Barcodes, And Images For Ornamental Fish. PhD dissertation, Department of Biological Sciences, National University of Singapore. 152 pp.	Perciformes	Osphronemidae	Osphronemus goramy	Giant gouramy																																											yes
Ecology Asia ; http://www.ecologyasia.com/verts/fishes/giant-gouramy.htm ; 10 Jan 2015	Perciformes	Osphronemidae	Osphronemus goramy	Giant gouramy																									no
USGS ; http://nas.er.usgs.gov/queries/factsheet.aspx?SpeciesID=798 ; 10 Jan 2015	Perciformes	Osphronemidae	Osphronemus goramy	Giant gouramy									800
GISD ; 10 Jan 2015	Perciformes	Osphronemidae	Osphronemus goramy	Giant gouramy	no
Fishing world records ;http://www.fishing-worldrecords.com/scientificname/Osphronemus%20goramy/show ; 10 Jan 2015	Perciformes	Osphronemidae	Osphronemus goramy	Giant gouramy								720		9050
http://www.seriouslyfish.com/species/osphronemus-goramy/ ; 10 Jan 2015	Perciformes	Osphronemidae	Osphronemus goramy	Giant gouramy												20			0.5	0.5
http://www.fishbase.org/summary/Osphronemus-goramy.html ; 10 Jan 2015	Perciformes	Osphronemidae	Osphronemus goramy	Giant gouramy				6°N - 9°S ; Asia: probably limited to Sumatra, Borneo, Java, the Malay Peninsula, Thailand and Indochina (Mekong basin).		lives in turbid water	not sure																				2.8 ±0.32 se
Compiled	Perciformes	Osphronemidae	Osphronemus goramy	Giant gouramy	yes	ES	1934			NA	NA	720	800	9050		20	oviparous	0.9583	0.5	0.5	1.995	2.185	2.7	7055	0.0089	4.468	guarders	nesters	no	omnivorous	2.8	benthopelagic	both	yes	vege	both							yes	yes	no	no	yes	yes	no
Ng, H. H. & H. H. Tan, 2010. An Annotated Checklist of the Non-native Freshwater Fish Species in the Reservoirs of Singapore. COSMOS, 6: 95- 116.	Cypriniformes	Cyprinidae	Osteochilus vittatus	Bony-lipped barb
Ng, P. K. L., L. M. Chou & T. J. Lam, 1993. The Status and Impact of Introduced Freshwater Animals in Singapore. Biological Conservation, 64: 19-24.	Cypriniformes	Cyprinidae	Osteochilus vittatus	Bony-lipped barb			at least before 1966																																								yes
Karnasuta, J., 1993. Systematic revision of southeastern Asiatic cyprinid fish genus Osteochilus with description of two new species and a new subspecies. Kasetsart University Fisheries Research Bulletin, 19: i-vi, 1-105.	Cypriniformes	Cyprinidae	Osteochilus vittatus	Bony-lipped barb				Mekong, Chao Phraya, and Meklong river drainages in Indochina; Salween River drainage in Myanmar; Malay Peninsula; Sumatra; Borneo and Java
Baker, N. & K. K. P. Lim, 2012. Wild Animals of Singapore. A Photographic Guide to Mammals, Reptiles, Amphibians and Freshwater Fishes. Updated edition. Draco Publishing and Distribution Pte. Ltd. and Nature Society, Singapore. 180 pp.	Cypriniformes	Cyprinidae	Osteochilus vittatus	Bony-lipped barb		ES
Yeo, D. C. J. & C. S. W. Chia, 2010. Introduced species in Singapore: An overview. COSMOS, 06: 23-37.	Cypriniformes	Cyprinidae	Osteochilus vittatus	Bony-lipped barb	yes			Asia
Ng, P. K. L., L. M. Chou & T. J. Lam, 1993. The Status and Impact of Introduced Freshwater Animals in Singapore. Biological Conservation, 64: 19-24.	Cypriniformes	Cyprinidae	Osteochilus vittatus	Bony-lipped barb																																											yes
Kottelat, M., A.J. Whitten, S.N. Kartikasari & S. Wirjoatmodjo, 1993. Freshwater fishes of Western Indonesia and Sulawesi. Periplus Editions, Hong Kong. 221 pp.	Cypriniformes	Cyprinidae	Osteochilus vittatus	Bony-lipped barb									320																	herbivorous			lentic, lotic
Riede, K., 2004. Global register of migratory species - from global to regional scales. Final Report of the R&D-Projekt 808 05 081. Federal Agency for Nature Conservation, Bonn, Germany. 329 p.	Cypriniformes	Cyprinidae	Osteochilus vittatus	Bony-lipped barb					potamodromous		yes																					benthopelagic				freshwater	6.5-7
Baensch, H.A. and R. Riehl, 1991. Aquarien atlas. Bd. 3. Melle: Mergus, Verlag für Natur-und Heimtierkunde, Germany. 1104 pp.	Cypriniformes	Cyprinidae	Osteochilus vittatus	Bony-lipped barb																																				22-26
Hervey, G. F. F. Z. S. & Hems, J., 1953. Freshwater Tropical Aquarium Fishes, An Encyclopaedic survey. Batchworth Press Ltd, London. 430pp.	Cypriniformes	Cyprinidae	Osteochilus vittatus	Bony-lipped barb					flourishes in temp of around 23.8 deg cel																															flourishes in temp of around 23.8 deg cel
Kottelat, M., 1998. Fishes of the Nam Theun and Xe Bangfai basins, Laos, with diagnoses of twenty-two new species (Teleostei: Cyprinidae, Balitoridae, Cobitidae, Coiidae and Odontobutidae). Ichthyological Exploration of Freshwaters, 9: 1-128.	Cypriniformes	Cyprinidae	Osteochilus vittatus	Bony-lipped barb																															muddy to sandy substrate
Rainboth, W. J., 1996. Fishes of the Cambodian Mekong. FAO Species Identification Field Guide for Fishery Purposes. Food and Agriculture Organisation, Rome. 265 pp.	Cypriniformes	Cyprinidae	Osteochilus vittatus	Bony-lipped barb																													lentic, lotic
Vidthayanon, C. 2012. Osteochilus vittatus. The IUCN Red List of Threatened Species. Version 2014.2. <www.iucnredlist.org>. (Accessed on 25 Sep 2014)	Cypriniformes	Cyprinidae	Osteochilus vittatus	Bony-lipped barb																													adapts well to impoundments
Ukkatawewat, S., 2005. The taxonomic characters and biology of some important freshwater fishes in Thailand. Manuscript. National Inland Fisheries Institute, Department of Fisheries, Ministry of Agriculture, Bangkok, Thailand, 55 p.	Cypriniformes	Cyprinidae	Osteochilus vittatus	Bony-lipped barb																				300000
Wijayanti, G.E. and S.B.I. Simanjuntak Dan Sugiharto, 2004. Optimasi potensi reproduksi pada ikan nilem (Osteochilus hasseltii C.V.) melalui kajian gametogenesis. Proceeding. National. Seminar. Fisheries, Diponegoro University, Central of java, Indonesia, pp: 145-152.	Cypriniformes	Cyprinidae	Osteochilus vittatus	Bony-lipped barb
Breder, C.M. and D.E. Rosen, 1966. Modes of reproduction in fishes. T.F.H. Publications, Neptune City, New Jersey. 941 pp.	Cypriniformes	Cyprinidae	Osteochilus vittatus	Bony-lipped barb																							non-guarders
Mekong River Commission, 2005. Key Mekong fish species - migration paths, Osteocheilus hasselti. http://ns1.mrcmekong.org/programmes/fisheries/mig_osteocheilus.htm (accessed 25 Sep 2014).	Cypriniformes	Cyprinidae	Osteochilus vittatus	Bony-lipped barb
Ashraf, M., M. Maah and I. Yusoff, 2011. Bioaccumulation of heavy metals in fish species collected from former tin mining catchment. International Journal of Environmental Research, 6: 209-218.	Cypriniformes	Cyprinidae	Osteochilus vittatus	Bony-lipped barb															6-20cm	6-20cm										omnivorous
Hanjavanit, C. and N. Sangpradub, 2012. Gut contents of Osteochilus hasselti (Valenciennes, 1842) and Thynnichthys thynnoides (Bleeker, 1852) from Kaeng Lawa, Khon Kaen Province, Northeastern Thailand. African Journal of Agricultural Research, 7: 1556-1561.	Cypriniformes	Cyprinidae	Osteochilus vittatus	Bony-lipped barb																										omnivorous
http://www.fishbase.org/Summary/SpeciesSummary.php?ID=277&genusname=Osteochilus&speciesname=vittatus&AT=Osteochilus+vittatus&lang=English	Cypriniformes	Cyprinidae	Osteochilus vittatus	Bony-lipped barb										865.08- 1725.58	used fishbase Length-weight																2.6 ±0.3 se
Compiled	Cypriniformes	Cyprinidae	Osteochilus vittatus	Bony-lipped barb	yes	ES	1966			NA	yes	NA	320	NA		NA	NA	NA	NA	NA	NA	NA	NA	300000	NA	NA	nonguarders	NA	NA	omnivorous	2.6	benthopelagic	both	NA	muddy, sandy	freshwater							NA	NA	no	no	yes	no	no
Yeo, D. C. J. & C. S. W. Chia, 2010. Introduced species in Singapore: An overview. COSMOS, 06: 23-37.	Perciformes	Eleotridae	Oxyeleotris marmorata	Marbled sleeper goby/ Soon hock	yes	ES		Asia
Graham, J. B.,1997. Air-Breathing Fishes: Evolution, Diversity, and Adaptation. Academic Press, San Diego, California. 299 pp.	Perciformes	Eleotridae	Oxyeleotris marmorata	Marbled sleeper goby/ Soon hock																																								yes
Riede, K., 2004. Global register of migratory species - from global to regional scales. Final Report of the R&D-Projekt 808 05 081. Federal Agency for Nature Conservation, Bonn, Germany. 329 pp. ; Fishbase	Perciformes	Eleotridae	Oxyeleotris marmorata	Marbled sleeper goby/ Soon hock							yes																					demersal				both	6.5-7.5			22-28
Kottelat, M., 2001. Fishes of Laos. WHT Publications Ltd., Colombo 5, Sri Lanka. 198 pp. ; Fishbase	Perciformes	Eleotridae	Oxyeleotris marmorata	Marbled sleeper goby/ Soon hock									650
Roberts, T.R., 1993. Artisanal fisheries and fish ecology below the great waterfalls of the Mekong River in southern Laos. Nat. Hist. Bull. Siam Soc. 41:31-62. ; Fishbase	Perciformes	Eleotridae	Oxyeleotris marmorata	Marbled sleeper goby/ Soon hock																													both		Found in rivers, swamps, reservoirs and canals. Enters flooded forest
Rainboth, W. J., 1996. Fishes of the Cambodian Mekong. FAO Species Identification Field Guide for Fishery Purposes. Food and Agriculture Organisation, Rome. 265 pp.	Perciformes	Eleotridae	Oxyeleotris marmorata	Marbled sleeper goby/ Soon hock																										piscivorous
Ukkatawewat, S., 2050. The taxonomic characters and biology of some important freshwater fishes in Thailand. Manuscript. National Inland Fisheries Institute, Department of Fisheries, Ministry of Agriculture, Bangkok, Thailand, 55 pp. ; Fishbase	Perciformes	Eleotridae	Oxyeleotris marmorata	Marbled sleeper goby/ Soon hock
Termvidchakorn, A. and K.G. Hortle, 2013. A guide to larvae and juveniles of some common fish species from the Mekong River Basin. MRC Technical Paper No. 38. Mekong River Commission, Phnom Penh. 234 pp.	Perciformes	Eleotridae	Oxyeleotris marmorata	Marbled sleeper goby/ Soon hock																		2.2								carnivorous					dense aquatic plants								no
Breder, C.M. and D.E. Rosen, 1966. Modes of reproduction in fishes. T.F.H. Publications, Neptune City, New Jersey. 941 pp. ; Fishbase	Perciformes	Eleotridae	Oxyeleotris marmorata	Marbled sleeper goby/ Soon hock																							guarders	nesters
Ng, H. H. & H. H. Tan, 2010. An Annotated Checklist of the Non-native Freshwater Fish Species in the Reservoirs of Singapore. COSMOS, 6: 95- 116.	Perciformes	Eleotridae	Oxyeleotris marmorata	Marbled sleeper goby/ Soon hock			during/after 1960s
Tan, J. Y., L. H. Tan, G. Quek, V. S. Lim and H. H. Tan, 2013. The Fish Fauna of Bukit Brown, Singapore. Nature in Singapore, 6: 229-237.	Perciformes	Eleotridae	Oxyeleotris marmorata	Marbled sleeper goby/ Soon hock																																												maybe
Baker, N. & K. K. P. Lim, 2012. Wild Animals of Singapore. A Photographic Guide to Mammals, Reptiles, Amphibians and Freshwater Fishes. Updated edition. Draco Publishing and Distribution Pte. Ltd. and Nature Society, Singapore. 180 pp.	Perciformes	Eleotridae	Oxyeleotris marmorata	Marbled sleeper goby/ Soon hock								600
Hoa, N. P., Final Investigation Report Effect of different temperature and salinity levels on stress responses of marble goby (Oxyeleotris marmorata) fingerlings# 1E3320A. Nong Lam University	Perciformes	Eleotridae	Oxyeleotris marmorata	Marbled sleeper goby/ Soon hock																									no
Atack, K., 2006. A field guide to the fishes of Kuching Rivers. Natural History Publications, Borneo. 200 pp.	Perciformes	Eleotridae	Oxyeleotris marmorata	Marbled sleeper goby/ Soon hock																										carnivorous
Nhi, N. H. Y., 2010. Utilization of earthworms (Perionyx excavatus) as a protein source for growing fingerling marble goby (Oxyeleotris marmorata) and tra catfish (Pangasius hypophthalmus). MSc Thesis, MEKARN-SLU. http://mekarn.org/msc2008-10/theses/Nhi%20lit.htm.	Perciformes	Eleotridae	Oxyeleotris marmorata	Marbled sleeper goby/ Soon hock										81																										27-31.4
Tavarutmaneegul, P. and C. K. Lin, 1988. Breeding and rearing of sand goby (Oxyeleotris marmoratus Blk.) fry. Aquaculture, 69: 299-305. https://www.google.com.sg/url?sa=t&rct=j&q=&esrc=s&source=web&cd=1&ved=0CB4QFjAA&url=http%3A%2F%2Fdeepblue.lib.umich.edu%2Fbitstream%2Fhandle%2F2027.42%2F27334%2F0000359.pdf%3Fsequence%3D1&ei=WtqvVK-oIM2PuASbgoJY&usg=AFQjCNHoIHYlcdUVpA1YfNXU-W0zA-jwKg&sig2=_ZKSc0…	Perciformes	Eleotridae	Oxyeleotris marmorata	Marbled sleeper goby/ Soon hock													oviparous	2						50000
Fenwick, J. and T. Lam, 1988. Studies on the effect of air exposure on gill Na+/K+-ATPase of the marble goby, Oxyeleotris marmorata, a facultative air-breathing fish. Fish Physiology and Biochemistry, 5: 121-130.	Perciformes	Eleotridae	Oxyeleotris marmorata	Marbled sleeper goby/ Soon hock																																								facultative
Wongratana, T., 1988. Discovery of a giant specimen of marble goby, Oxyeleotris marmoratus (Pisces: Teleostei: Eleotrididae) from Thailand, with comments on its local distribution and fisheries. http://agris.fao.org/agris-search/search.do?recordID=TH9122249	Perciformes	Eleotridae	Oxyeleotris marmorata	Marbled sleeper goby/ Soon hock										8000
Vongvatcharanon, U., P. Kirirat, J. Suwanjarat and P. Boonyoung, 2003. Alteration of gonadotrophs in the pituitary gland during the annual reproductive cycle of the adult female sand goby (Oxyeleotris marmoratus).	Perciformes	Eleotridae	Oxyeleotris marmorata	Marbled sleeper goby/ Soon hock
Rojanapittayakul, S., J. Kongkumnerd, T. Pechmanee, S. Sahawatcharin and W. Sriwattana, 2000. Preliminary study on sand Goby, Oxyeleotris marmoratus larval rearing in brackishwater. Thai Fisheries Gazette (Thailand).	Perciformes	Eleotridae	Oxyeleotris marmorata	Marbled sleeper goby/ Soon hock														1
Vann, L. S., E. Baran and C. Phen,2006. Biological Reviews of Important Cambodian Fish Species, Based on Fishbase 2004: Pangasius Larnaudii, Clarias Batrachus, Cirrhinus Microlepis, Leptobarbus Hoevenii, Thynnichthys Thynnoides, Trichogaster Microlepis, Trichogaster Pectoralis, Anabas Testudineus, Boesemania Microlepis, Oxyeleotris Marmorata. WorldFish. 141 pp.	Perciformes	Eleotridae	Oxyeleotris marmorata	Marbled sleeper goby/ Soon hock												20.42
Bundit, J. (2007). The nutrition and feeding of a native Thai species, the marble goby (Oxyeleotris marmoratus), involving on-farm and experimental studies. PhD dissertation, INSTITUTE OF AQUACULTURE, UNIVERSITY OF STIRLING.	Perciformes	Eleotridae	Oxyeleotris marmorata	Marbled sleeper goby/ Soon hock															7cm TL?	7cm TL?																												yes
Tan, O. K. K. and T. J. Lam, 1973. Induced breeding and early development of the Marble Goby (Oxyeleotris marmorata, Blk.). Aquaculture, 2: 411-423.	Perciformes	Eleotridae	Oxyeleotris marmorata	Marbled sleeper goby/ Soon hock																	0.83		1.27
Moersid, A. (2014). STUDI POPULASI IKAN BETUTU (Oxyeleotris marmorata, Blkr.) DALAM UPAYA PENGENDALIAN DI WADUK PANGLIMA BESAR SOEDIRMAN, BANJARNEGARA. Prosiding Seminar Biologi. http://www.jurnal.fkip.uns.ac.id/index.php/prosbio/article/download/4848/3368	Perciformes	Eleotridae	Oxyeleotris marmorata	Marbled sleeper goby/ Soon hock																																	5.8-8.5			22-32.2
fishing world records ; http://www.fishing-worldrecords.com/scientificname/Oxyeleotris%20marmorata/show ; 9 Jan 2015	Perciformes	Eleotridae	Oxyeleotris marmorata	Marbled sleeper goby/ Soon hock										3300
GISD ; 9 Jan 2015	Perciformes	Eleotridae	Oxyeleotris marmorata	Marbled sleeper goby/ Soon hock	no
Herre, A., 1940. Additions to the fish fauna of Malaya and notes on rare or little known Malayan and Bornean fishes. Bulletin of the Raffles Museum, 16: 27-61. http://lkcnhm.nus.edu.sg/rbz/biblio/16/16brm027-061.pdf	Perciformes	Eleotridae	Oxyeleotris marmorata	Marbled sleeper goby/ Soon hock			1940
article requested personally: http://dspace.psnz.umt.edu.my/xmlui/handle/123456789/1198?show=full	Perciformes	Eleotridae	Oxyeleotris marmorata	Marbled sleeper goby/ Soon hock
http://fishbase.sinica.edu.tw/summary/5376 ; 9 Jan 2015	Perciformes	Eleotridae	Oxyeleotris marmorata	Marbled sleeper goby/ Soon hock				23°N - 9°S ; Asia: Mekong and Chao Phraya basins, Malay Peninsula, Indochina, Philippines and Indonesia. Record from Fiji needs confirmation.		generalist														90000							3.9 ±0.67 se
Compiled	Perciformes	Eleotridae	Oxyeleotris marmorata	Marbled sleeper goby/ Soon hock	yes	ES	1940			yes	yes	600	650	8000		20.42	oviparous	1	NA	NA	0.83		2.2	90000	NA	NA	guarders	nesters	no	carnivorous	3.9	demersal	both	NA	vege	both							no	yes	no	no	no	yes	no
Tan HH, Lim KKP, Liew JH, Low BW, Lim RBH, Kwik JTB, et al. The non-native freshwater fishes of Singapore: an annotated compilation. Raffles Bulletin of Zoology. 2020;68:150-95. doi: 10.26107/RBZ-2020-0016.	Siluriformes	Pangasiidae	Pangasianodon hypophthalmus	Iridescent Shark Catfish		FailedES
Ng, P. K. L., L. M. Chou & T. J. Lam, 1993. The Status and Impact of Introduced Freshwater Animals in Singapore. Biological Conservation, 64: 19-24.	Siluriformes	Pangasiidae	Pangasianodon hypophthalmus	Iridescent Shark Catfish			feral by 1993; mentioned as P. sutchi																																									food fish
Riede, K., 2004. Global register of migratory species - from global to regional scales. Final Report of the R&D-Projekt 808 05 081. Federal Agency for Nature Conservation, Bonn, Germany. 329 pp. ; Fishbase	Siluriformes	Pangasiidae	Pangasianodon hypophthalmus	Iridescent Shark Catfish							yes																					benthopelagic				freshwater	6.5-7.5
Riehl, R. and H.A. Baensch, 1996. Aquarien Atlas, Band 1. 10th edition. Mergus Verlag GmBH, Melle, Germany. 992 pp. ; Fishbase	Siluriformes	Pangasiidae	Pangasianodon hypophthalmus	Iridescent Shark Catfish																																				22-26
Roberts, T.R. and C. Vidthayanon, 1991. Systematic revision of the Asian catfish family Pangasiidae, with biological observations and descriptions of three new species. Proc. Acad. Nat. Sci. Philad. 143:97-144.	Siluriformes	Pangasiidae	Pangasianodon hypophthalmus	Iridescent Shark Catfish									1300
Rainboth, W.J., 1996. Fishes of the Cambodian Mekong. FAO Species Identification Field Guide for Fishery Purposes. FAO, Rome, 265 pp.	Siluriformes	Pangasiidae	Pangasianodon hypophthalmus	Iridescent Shark Catfish																																							large
Ukkatawewat, S., 2050. The taxonomic characters and biology of some important freshwater fishes in Thailand. Manuscript. National Inland Fisheries Institute, Department of Fisheries, Ministry of Agriculture, Bangkok, Thailand, 55 pp. ; Fishbase	Siluriformes	Pangasiidae	Pangasianodon hypophthalmus	Iridescent Shark Catfish																										omnivorous
Termvidchakorn, A. and K.G. Hortle, 2013. A guide to larvae and juveniles of some common fish species from the Mekong River Basin. MRC Technical Paper No. 38. Mekong River Commission, Phnom Penh. 234 pp.	Siluriformes	Pangasiidae	Pangasianodon hypophthalmus	Iridescent Shark Catfish														22-24 hours	3	4
Legendre, M., J. Slembrouck, J. Subagja and A. Hari Kristanto, 2000. Ovulation rate, latency period and ova viability after GnRH- or hCG-induced breeding in the Asian catfish Pangasius hypophthalmus(Siluriformes, Pangasiidae). Aquatic Living Resources, 13: 145-151.	Siluriformes	Pangasiidae	Pangasianodon hypophthalmus	Iridescent Shark Catfish																	1.04	1.13	1.2
Manosroi, J., K. Meng-Umphan and A. Manosroi, 2004. Maturation Induction of Pangasius h ypophthalmus Using Gonadotropin Releasing Hormone Analogue (GnRHa) in Combination with Domperidone, in Oil Suspension Dosage Forms. Asian Fisheries Science, 17: 39-49.	Siluriformes	Pangasiidae	Pangasianodon hypophthalmus	Iridescent Shark Catfish																					7.5	18.11
Zairin Jr, M., 2000. Annual changes in ovarian maturity of female Thai catfish (Pangasius hypopthalmus) reared in a culture pond. Biotropia, (15): 48-57.	Siluriformes	Pangasiidae	Pangasianodon hypophthalmus	Iridescent Shark Catfish
Legendre, M., J. Subagja and J. Slembrouck, 1998. Absence of marked seasonal variations in sexual maturity of Pangasius hypophthalmus brooders held in ponds at the Sukamandi station (Java, Indonesia).	Siluriformes	Pangasiidae	Pangasianodon hypophthalmus	Iridescent Shark Catfish														26			0.89		1.2																	kept in 28-31
Islam, A., 2004. STUDIES ON SOME ASPECTS OF BIOLOGY WITH SPECIAL REFERENCES TO INDUCED SPAWNING OF THAI PANGAS (PANGASIUS SUTCHI FOWLER, 1937). IRANIAN JOURNAL OF FISHERIES SCIENCES, 4(1): 45- 66. ; http://en.journals.sid.ir/ViewPaper.aspx?ID=25737	Siluriformes	Pangasiidae	Pangasianodon hypophthalmus	Iridescent Shark Catfish																				241900
Vidthayanon, C. & Hogan, Z. 2013. Pangasianodon hypophthalmus. The IUCN Red List of Threatened Species. Version 2014.3. <www.iucnredlist.org>. Downloaded on 20 December 2014.	Siluriformes	Pangasiidae	Pangasianodon hypophthalmus	Iridescent Shark Catfish												20								2000000
GISD ; 20 Dec 2014	Siluriformes	Pangasiidae	Pangasianodon hypophthalmus	Iridescent Shark Catfish	no
FAO; http://www.fao.org/fishery/culturedspecies/Pangasius_hypophthalmus/en	Siluriformes	Pangasiidae	Pangasianodon hypophthalmus	Iridescent Shark Catfish																				1000000									lotic											yes
FAO ; http://www.fao.org/docrep/003/t0537e/t0537e06.htm ; 21 Dec 2014	Siluriformes	Pangasiidae	Pangasianodon hypophthalmus	Iridescent Shark Catfish																							non-guarders	open substratum egg scatterer
http://www.seriouslyfish.com/species/pangasionodon-hypophthalmus/ ; 21 Dec 2014	Siluriformes	Pangasiidae	Pangasianodon hypophthalmus	Iridescent Shark Catfish												20													yes
http://evolution.science.nus.edu.sg/Ornamental_fish.html	Siluriformes	Pangasiidae	Pangasianodon hypophthalmus	Iridescent Shark Catfish																																											yes
http://www.fishbase.se/summary/Pangasianodon-hypophthalmus.html ; 20 Dec 2014	Siluriformes	Pangasiidae	Pangasianodon hypophthalmus	Iridescent Shark Catfish				Asia: Mekong, Chao Phraya, and Maeklong basins. Introduced into additional river basins for aquaculture.						44000													non-guarders ; Assuming same reproductive mode as P. conchophilus.	open substratum egg scatterer ; Assuming same reproductive mode as P. conchophilus.			3.1 ±0.46 se
Compiled	Siluriformes	Pangasiidae	Pangasianodon hypophthalmus	Iridescent Shark Catfish	no	FailedES	1993			NA	yes	NA	1330	44000		20	oviparous	0.9166	3	4	0.89	1.13	1.2	2000000	7.5	18.11	nonguarders	open substratum	yes	omnivorous	3.1	benthopelagic	lotic	NA	NA	freshwater							yes	yes	no	no	yes	yes	no
Tan HH, Lim KKP, Liew JH, Low BW, Lim RBH, Kwik JTB, et al. The non-native freshwater fishes of Singapore: an annotated compilation. Raffles Bulletin of Zoology. 2020;68:150-95. doi: 10.26107/RBZ-2020-0016.	Characiformes	Characidae	Paracheirodon innesi	Neon tetra	no	FailedES
Riehl, R. and H.A. Baensch, 1991. Aquarien Atlas. Band. 1. Melle: Mergus, Verlag für Natur-und Heimtierkunde, Germany. 992 pp. ; Fishbase	Characiformes	Characidae	Paracheirodon innesi	Neon tetra																												pelagic				freshwater	5-7			20-26
Lima, F.C.T., L.R. Malabarba, P.A. Buckup, J.F. Pezzi da Silva, R.P. Vari, A. Harold, R. Benine, O.T. Oyakawa, C.S. Pavanelli, N.A. Menezes, C.A.S. Lucena, M.C.S.L. Malabarba, Z.M.S. Lucena, R.E. Reis, F. Langeani, C. Moreira et al. …, 2003. Genera Incertae Sedis in Characidae. p. 106-168. In R.E. Reis, S.O. Kullander and C.J. Ferraris, Jr. (eds.) Checklist of the Freshwater Fishes of South and C…	Characiformes	Characidae	Paracheirodon innesi	Neon tetra									22
http://www.fao.org/fishery/introsp/2023/en	Characiformes	Characidae	Paracheirodon innesi	Neon tetra			1960s																																								yes
FAO, 1997. FAO database on introduced aquatic species. FAO Database on Introduced Aquatic Species, FAO, Rome.	Characiformes	Characidae	Paracheirodon innesi	Neon tetra																																												yes
Mills, D. and G. Vevers, 1989. The Tetra encyclopedia of freshwater tropical aquarium fishes. Tetra Press, New Jersey. 208 pp. ; Fishbase	Characiformes	Characidae	Paracheirodon innesi	Neon tetra														1												omnivorous
Bundesministerium für Ernährung, Landwirtschaft und Forsten (BMELF), 1999. Gutachten über Mindestanforderungen an die Haltung von Zierfischen (Süßwasser). Bundesministerium für Ernährung, Landwirtschaft und Forsten (BMELF), Bonn, Germany. 16 pp. ; Fishbase	Characiformes	Characidae	Paracheirodon innesi	Neon tetra																									yes
Kucharczyk, D., K. Targońska, D. Żarski, S. Krejszeff, K. Kupren, M. J. Łuczyński and A. Szczerbowski, 2010. The reproduction of neon tetra, Paracheirodon innesi (Myers, 1936), under controlled conditions. Pol. J. Nat. Sci, 25: 81-92.	Characiformes	Characidae	Paracheirodon innesi	Neon tetra					eggs are sensitive to light; live in soft water			50												3000 eggs? 82 larvae per female
Chapman, F. A., D. E. Colle, R. W. Rottmann and J. V. Shireman, 1998. Controlled spawning of the neon tetra. The Progressive fish-culturist, 60: 32-37.	Characiformes	Characidae	Paracheirodon innesi	Neon tetra					found where there is humic acid					0.5			oviparous		0.417; domestic population	0.417; domestic population	0.7		0.9	581																21-29
Sanaye, S. V., R. M. Tibile & H. Singh, 2008. Neon tetra, Paracheirodon innesi: breeding and seed production. Fishing Chimes, 27 (12): 48-49. https://www.google.com.sg/url?sa=t&rct=j&q=&esrc=s&source=web&cd=1&ved=0CBwQFjAA&url=http%3A%2F%2Fwww.researchgate.net%2Fprofile%2FSushant_Sanaye%2Fpublication%2F235634196_Neon_tetra_Paracheirodon_innesi_breeding_and_seed_production%2Flinks%2F02bfe512490336…	Characiformes	Characidae	Paracheirodon innesi	Neon tetra					found naturally in streams void of minerals					0.823
Firdaus, M. and K. Sumantadinata, 2014. Testicular cells transplantation of neon tetra Paracheirodon innesi (Characidae) in common carp Cyprinus carpio (Cyprinidae) larvae: morphology, proportion, and colonization. Jurnal Akuakultur Indonesia, 12: 1-13.	Characiformes	Characidae	Paracheirodon innesi	Neon tetra																					3.2
de Silva, M., 1976. Experiments on breeding the Neon tetra (Hyphessobrycon innesi Myers)[aquaculture]. Journal of the National Science Council of Sri Lanka, 4(1): 75-77. http://thakshana.nsf.ac.lk/pdf/JNSF1-25/JNSF4_1/JNSF%204_1_75.pdf	Characiformes	Characidae	Paracheirodon innesi	Neon tetra					fry are sensitive to light; found naturally in streams void of minerals
http://www.seriouslyfish.com/species/paracheirodon-innesi/	Characiformes	Characidae	Paracheirodon innesi	Neon tetra																																							small
http://www.fishbase.org/summary/Paracheirodon-innesi.html	Characiformes	Characidae	Paracheirodon innesi	Neon tetra				South America: Blackwater or clearwater stream tributaries of the Solimões River.																							2.9 ±0.32 se		lotic
Compiled	Characiformes	Characidae	Paracheirodon innesi	Neon tetra	no	FailedES	1960			no	NA	50	22	0.823		NA	oviparous	1	0.417	0.417	0.7	NA	0.9	581	3.2	NA	NA	NA	yes	omnivorous	2.9	pelagic	lotic	no	leaf litter	freshwater							no	NA	no	no	yes	yes	no
Bussing W. A., 2002. Peces de las Aguas Continentales de Costa Rica (Freshwater Fishes of Costa Rica), 2nd edn. Editorial de la Universidad de Costa Rica, San José. 271 pp.	Cichliformes	Cichlidae	Parachromis managuensis	Jaguar cichlid		ES		Atlantic slope of Mesoamerica, from Río Ulua, Honduras, to the Río Matina drainage, Costa Rica
Ng, H. H. & H. H. Tan, 2010. An Annotated Checklist of the Non-native Freshwater Fish Species in the Reservoirs of Singapore. COSMOS, 6: 95- 116.	Cichliformes	Cichlidae	Parachromis managuensis	Jaguar cichlid		Intro																																									yes
Baker, N. & K. K. P. Lim, 2012. Wild Animals of Singapore. A Photographic Guide to Mammals, Reptiles, Amphibians and Freshwater Fishes. Updated edition. Draco Publishing and Distribution Pte. Ltd. and Nature Society, Singapore. 180 pp.	Cichliformes	Cichlidae	Parachromis managuensis	Jaguar cichlid		ES
Yeo, D. C. J. & C. S. W. Chia, 2010. Introduced species in Singapore: An overview. COSMOS, 06: 23-37.	Cichliformes	Cichlidae	Parachromis managuensis	Jaguar cichlid	yes			Central to South America
Tan, B.C. and K.-S. Tan, 2003. Singapore. p. 85-90. In N. Pallewatta, J.K. Reaser and A.T. Gutierrez (eds.) Invasive Alien Species in South-Southeast Asia: National Reports & Directory of Resources. Global Invasive Species Programme, Cape Town, South Africa. 111pp. ; Fishbase	Cichliformes	Cichlidae	Parachromis managuensis	Jaguar cichlid			1990-2000
Agasen, E.V., J.P. Clemente, M.R. Rosana and N.S. Kawit, 2006. Biological investigation of Jaguar guapote Parachromis managuensis (Gunther) in Taal Lake, Philippines. JESAM 9(2):20-30. ; Fishbase	Cichliformes	Cichlidae	Parachromis managuensis	Jaguar cichlid					depth range 3 - 10 m															10496		7.25				piscivorous		benthopelagic				freshwater	7-8.7
Bussing, W.A., 1998. Peces de las aguas continentales de Costa Rica [Freshwater fishes of Costa Rica]. 2nd Ed. San José Costa Rica: Editorial de la Universidad de Costa Rica. 468 pp. ; Fishbase	Cichliformes	Cichlidae	Parachromis managuensis	Jaguar cichlid																																				25-36
Yamamoto, M.N. and A.W. Tagawa, 2000. Hawai'i's native and exotic freshwater animals. Mutual Publishing, Honolulu, Hawaii. 200 pp. ; Fishbase	Cichliformes	Cichlidae	Parachromis managuensis	Jaguar cichlid																										carnivorous
Page, L.M. and B.M. Burr, 1991. A field guide to freshwater fishes of North America north of Mexico. Houghton Mifflin Company, Boston. 432 pp. ; Fishbase	Cichliformes	Cichlidae	Parachromis managuensis	Jaguar cichlid
IGFA, 2001. Database of IGFA angling records until 2001. IGFA, Fort Lauderdale, USA. ; Fishbase	Cichliformes	Cichlidae	Parachromis managuensis	Jaguar cichlid								550		1600
Conkel, D., 1993. Cichlids of North and Central America. T.F.H. Publications, Inc., USA. ; Fishbase	Cichliformes	Cichlidae	Parachromis managuensis	Jaguar cichlid																							guarders
Pérez-Vega, M. H., 2006. Description of the ovarian follicle growth of the neotropical cichlids Petenia splendida and Parachromis managuensis (Perciformes: Cichlidae). Journal of Applied Ichthyology, 22: 515-520.	Cichliformes	Cichlidae	Parachromis managuensis	Jaguar cichlid																			1.5
Rosana, M. R., E. V. Agasen, L. S. Villanueva, J. P. Clemente Jr, N. S. Kawit and T. Josephine, 2008. Status and economic impact of Parachromis maraguensis in Taal Lake, Philippines. Journal of Environmental Science and Management, 9.	Cichliformes	Cichlidae	Parachromis managuensis	Jaguar cichlid	some impact documented; displace native fish
YANG, N., H. HUANG, X. ZHANG, Y. WEI, H.-m. HU and H.-l. WU, 2013. Research on the Artificial Reproduction and Fry Rearing Technique of Cichlasoma managuense. Animal Husbandry and Feed Science, 1: 014. http://www.cnki.com.cn/Article/CJFDTotal-AHFS201301014.htm	Cichliformes	Cichlidae	Parachromis managuensis	Jaguar cichlid														1.971
Günther-Nonell, J. and J. Boza-Abarca, 1994. Batch fertility and larval parameters of the jaguar cichlid (Cichlasoma managuense) spawned in the laboratory. Carga de fertilidad y parámetros larvales de dos cíclidos jaguar (Cichlasoma managuense) desovados en el laboratorio. Uniciencia., 11: 37-41. http://www.biodiversitylibrary.org/part/133996#/summary	Cichliformes	Cichlidae	Parachromis managuensis	Jaguar cichlid																				16000 total fecundity				own notes: uncertainIn but in tank: female began to clean substrate, couples defend small territories
Acosta-Nassar, M. and J. Günther-Nonell, 1992. Growth of jaguar cichlid (Cichlasoma managuense) juveniles at different oxygen levels. Uniciencia, 9: 3-5. http://www.biodiversitylibrary.org/part/137390#/summary	Cichliformes	Cichlidae	Parachromis managuensis	Jaguar cichlid					tolerant to low DO																																			Unlikely
Günther-Nonell, J. and J. Boza-Abarca, 1991. Intensive rearing of juveniles of Cichlasoma managuense (Günther 1869) in recirculated systems. Cría intensiva de los juveniles del Cichlasoma managuense (Günther 1869) en sistemas recirculados. Uniciencia., 8: 3-10.	Cichliformes	Cichlidae	Parachromis managuensis	Jaguar cichlid																								spawn on hard substrate; sticks eggs to cleaned hard substrate, will not spawn on muddy bottoms
Meyer, A., 1987. Phenotypic Plasticity and Heterochrony in Cichlasoma managuense (Pisces, Chichlidae) and their Implications for Speciation in Cichlid Fishes. Evolution, 41: 1357-1369.	Cichliformes	Cichlidae	Parachromis managuensis	Jaguar cichlid															1	1
Tropical Fish Hobbiyist Magazine ; http://www.tfhmagazine.com/details/articles/today-in-the-fishroom-the-parachromis-managuensis-breeding-cycle-full-article.htm ; 4 Jan 2015	Cichliformes	Cichlidae	Parachromis managuensis	Jaguar cichlid												13 in aquarium												clutch tenders
GISD; 3 Jan 2015	Cichliformes	Cichlidae	Parachromis managuensis	Jaguar cichlid	no
http://www.seriouslyfish.com/species/parachromis-managuensis/ ; 4 Jan 2015	Cichliformes	Cichlidae	Parachromis managuensis	Jaguar cichlid																									aggressive thus unlikely not gregarious				both
http://www.fishbase.ca/summary/Parachromis-managuensis.html ; 3 Jan 2015	Cichliformes	Cichlidae	Parachromis managuensis	Jaguar cichlid				37°N - 9°N ; Central America: Atlantic slope from the Ulua River (Honduras) to the Matina River (Costa Rica).			uncertain	630					oviparous														4.0 ±0.59 se		lentic		Inhabits lakes, preferring turbid waters and mud bottoms of the highly eutrophic lakes. Found in springs and ponds over detritus and sand bottom. Commonly found in very warm, oxygen depleted inundation lakes								no	Commonly found in very warm, oxygen depleted inundation lakes
Compiled	Cichliformes	Cichlidae	Parachromis managuensis	Jaguar cichlid	yes	ES	1990			NA	NA	630		1600		13	oviparous	1.971	1	1	NA	NA	1.5	10496	NA	7.25	guarders	clutch tenders	no	carnivorous	4	benthopelagic	both	NA	muddy, sandy	freshwater							no	no but hypoxia tolerant	no	no	yes	no	no
Miller, R. R., 2005. Freshwater Fishes of México, University of Chicago Press, Chicago. 490 pp.	Cichliformes	Cichlidae	Paraneetroplus melanurus	Red-breasted cichlid				Atlantic slope of Central America, in the Usumacinta River drainage in Mexico, Guatemala, and Belize
see for taxonomy https://mail.southeastern.edu/acad_research/depts/biol/faculty/publications/pdf/2011/mcmahan_et_al2011.pdf	Cichliformes	Cichlidae	Paraneetroplus melanurus	Red-breasted cichlid				15°N-20° N , 84.3°W- 94°W
Ng, H. H. & H. H. Tan, 2010. An Annotated Checklist of the Non-native Freshwater Fish Species in the Reservoirs of Singapore. COSMOS, 6: 95- 116.	Cichliformes	Cichlidae	Paraneetroplus melanurus	Red-breasted cichlid		Intro																																									yes
Yeo, D. C. J. & C. S. W. Chia, 2010. Introduced species in Singapore: An overview. COSMOS, 06: 23-37.	Cichliformes	Cichlidae	Paraneetroplus melanurus	Red-breasted cichlid	yes	ES		Central to South America
Baker, N. & K. K. P. Lim, 2012. Wild Animals of Singapore. A Photographic Guide to Mammals, Reptiles, Amphibians and Freshwater Fishes. Updated edition. Draco Publishing and Distribution Pte. Ltd. and Nature Society, Singapore. 180 pp.	Cichliformes	Cichlidae	Paraneetroplus melanurus	Red-breasted cichlid		ES
Yeo, D. C. J. & C. S. W. Chia, 2010. Introduced species in Singapore: An overview. COSMOS, 06: 23-37.	Cichliformes	Cichlidae	Paraneetroplus melanurus	Red-breasted cichlid	no	ES		Cental to South America
Conkel, D., 1993. Cichlids of North and Central America. T.F.H. Publications, Inc., USA. ; Fishbase	Cichliformes	Cichlidae	Paraneetroplus melanurus	Red-breasted cichlid																							guarders	clutch tenders				benthopelagic				both	7-8			24-30
Kullander, S.O., 2003. Cichlidae (Cichlids). p. 605-654. In R.E. Reis, S.O. Kullander and C.J. Ferraris, Jr. (eds.) Checklist of the Freshwater Fishes of South and Central America. Porto Alegre: EDIPUCRS, Brasil. ; Fishbase	Cichliformes	Cichlidae	Paraneetroplus melanurus	Red-breasted cichlid								350
Martinez‐Palacios, C., L. Ross and V. Sanchez Licea, 1996. The tolerance to salinity, respiratory characteristics and potential for aquaculture of the Central American cichlid, Cichlasoma synspilum (Hubbs, 1935). Aquaculture Research, 27: 215-220.	Cichliformes	Cichlidae	Paraneetroplus melanurus	Red-breasted cichlid										300 in study
Olvera‐Novoa, M., E. Gasca‐Leyva and C. Martinez‐Palacios, 1996. The dietary protein requirements of Cichlasoma synspilum Hubbs, 1935 (Pisces: Cichlidae) fry. Aquaculture Research, 27: 167-166.	Cichliformes	Cichlidae	Paraneetroplus melanurus	Red-breasted cichlid																										mainly herbivorous; omnivorous
http://www.seriouslyfish.com/species/vieja-synspila/ ; 6 Jan 2015	Cichliformes	Cichlidae	Paraneetroplus melanurus	Red-breasted cichlid														2											unsure, but moderately aggressive
http://www.fishbase.org/summary/Paraneetroplus-synspilus.html ; 5 Jan 2015 http://www.fishbase.ca/summary/Paraneetroplus-melanurus.html#comment ; 5 Jan 2015	Cichliformes	Cichlidae	Paraneetroplus melanurus	Red-breasted cichlid			1990 - 2000	Central America: Atlantic slope, in the Usumacinta River drainage in Mexico, Guatemala and Belize. Central America: Atlantic slope, in the De la Pasión and Lake Petén basins, Guatemala.									oviparous							1000									both		sandy-bottomed lakes ; Inhabits lakes and the lower river valley								unsure	unlikely, uncertain
Compiled	Cichliformes	Cichlidae	Paraneetroplus melanurus	Red-breasted cichlid	yes	ES	1990			NA	NA	350	NA	300		NA	oviparous	2	NA	NA	NA	NA	NA	1000	NA	NA	guarders	clutch tenders	no	omnivorous	2.6	benthopelagic	both	yes	sandy	both							NA	NA	no	no	yes	no	no
Tan HH, Lim KKP, Liew JH, Low BW, Lim RBH, Kwik JTB, et al. The non-native freshwater fishes of Singapore: an annotated compilation. Raffles Bulletin of Zoology. 2020;68:150-95. doi: 10.26107/RBZ-2020-0016.	Cypriniformes	Cyprinidae	Pethia conchonius	Rosy barb		Introduced with no evidence of ES
Ng, P. K. L., L. M. Chou & T. J. Lam, 1993. The Status and Impact of Introduced Freshwater Animals in Singapore. Biological Conservation, 64: 19-24.	Cypriniformes	Cyprinidae	Pethia conchonius	Rosy barb			feral at least in 1993
Riehl, R. and H.A. Baensch, 1991. Aquarien Atlas. Band. 1. Melle: Mergus, Verlag für Natur-und Heimtierkunde, Germany. 992 pp. ; Fishbase	Cypriniformes	Cyprinidae	Pethia conchonius	Rosy barb																												benthopelagic				freshwater	6-8			18-22
Talwar, P.K. and A.G. Jhingran, 1991. Inland fishes of India and adjacent countries. vol 1. A.A. Balkema, Rotterdam. 541 pp. ; Fishbase	Cypriniformes	Cyprinidae	Pethia conchonius	Rosy barb				Asia: Afghanistan, Pakistan, India, Nepal, and Bangladesh				140																					lentic and lotic										own notes: not large
Mills, D. and G. Vevers, 1989. The Tetra encyclopedia of freshwater tropical aquarium fishes. Tetra Press, New Jersey. 208 pp. ; Fishbase	Cypriniformes	Cyprinidae	Pethia conchonius	Rosy barb					One of the hardiest of the barbs; Prolific spawners that tolerate low water temperatures																					omnivorous
Bundesministerium für Ernährung, Landwirtschaft und Forsten (BMELF), 1999. Gutachten über Mindestanforderungen an die Haltung von Zierfischen (Süßwasser). Bundesministerium für Ernährung, Landwirtschaft und Forsten (BMELF), Bonn, Germany. 16 pp. ; Fishbase	Cypriniformes	Cyprinidae	Pethia conchonius	Rosy barb																									yes
Çek, Ş. and M. A. GÖKÇE, 2005. Evaluation of the photocopy method for counting Puntius conchonius’s eggs. Turkish Journal of Veterinary and Animal Sciences, 29: 685-689.	Cypriniformes	Cyprinidae	Pethia conchonius	Rosy barb																				1696
Targońska, K. and D. Kucharczyk, REPRODUCTION OF THE MODEL FISH: ROSY BARB (PUNTIUS CONCHONIUS), UNDER CONTROLLED CONDITIONS. UNIVERSITY OF WARMIA AND MAZURY IN OLSZTYN: 215. http://dlibra.bg.uwm.edu.pl/Content/1482/nat27_2.pdf#page=95	Cypriniformes	Cyprinidae	Pethia conchonius	Rosy barb					Both too low (20o C) and too high (26o C) temperature during the spawning act affected the process of fish reproduction; Raising the temperature of the water in which fish were maintained before spawning resulted in reducing the percentage of ovulating females (23o C – 70%, 26o C – 10%) and the embryo survival rate.								oviparous
Hossain, M. and M. Haque, 2005. Fish species composition in the river Padma near Rajshahi. Journal of Life and Earth Science, 1: 35-42.	Cypriniformes	Cyprinidae	Pethia conchonius	Rosy barb
Mir, J. I. and F. A. Mir, 2012. Length-Weight Relationship and Condition Factor of Rosy Barb, Puntius conchonius (Hamilton, 1822) from River Jhelum in Kashmir Valley, India. Advances in Biological Research, 6: 186-190. http://idosi.org/abr/6(5)12/4.pdf	Cypriniformes	Cyprinidae	Pethia conchonius	Rosy barb										17.448	W=0.0123L^2.75; TL, g;r2=0.98; TL range 3.82 to 12.83cm
Çek, S., N. Bromage, C. Randall and K. Rana, 2001. Oogenesis, hepatosomatic and gonadosomatic indexes, and sex ratio in rosy barb (Puntius conchonius). Turkish Journal of Fisheries and Aquatic Sciences, 1: 33-41. http://www.trjfas.org/pdf/issue_1_1/33_41.pdf?ref=www.espinashop.com-www.espinashop.com-www.espinashop.com-www.espinashop.com	Cypriniformes	Cyprinidae	Pethia conchonius	Rosy barb																112 days					3	12.105
Bhattacharya, H., S. C. Zhang and Y. J. Wang, 2005. Embryonic development of the rosy barb Puntius conchonius Hamilton 1822 (Cyprinidae). Tropical Zoology, 18: 25-37.	Cypriniformes	Cyprinidae	Pethia conchonius	Rosy barb														26 hours				0.75; fertilised egg
Shafi, S., A. Yousuf and M. Parveen, 2013. Length-Weight Relationship and Breeding Biology of Puntius conchonius (Hamilton, 1822) from Dal Lake, Kashmir. International Journal of Innovative Research and Development, 2: 299-312.	Cypriniformes	Cyprinidae	Pethia conchonius	Rosy barb																				7202.91	11.79	12.41
Ornamental Fish of Singapore http://evolution.science.nus.edu.sg/Ornamental_fish.html	Cypriniformes	Cyprinidae	Pethia conchonius	Rosy barb																																											yes
GISD ; 30 Dec 2014	Cypriniformes	Cyprinidae	Pethia conchonius	Rosy barb	no
http://www.seriouslyfish.com/species/pethia-conchonius/	Cypriniformes	Cyprinidae	Pethia conchonius	Rosy barb														1									non-guarders	open substratum egg scatterer
http://www.fishbase.se/summary/Pethia-conchonius.html	Cypriniformes	Cyprinidae	Pethia conchonius	Rosy barb																											2.9 ±0.33 se
Compiled	Cypriniformes	Cyprinidae	Pethia conchonius	Rosy barb	no	FailedES	1993			yes	NA	140	NA	17.44		NA	oviparous	1.083	NA	0.3068	NA	0.75	NA	7203	11.79	12.41	nonguarders	open substratum	yes	omnivorous	2.9	benthopelagic	both	yes	NA	freshwater							no	NA	no	no	yes	no	no
Snelson Jr, F. F., J. D. Wetherington and H. L. Large, 1986. The relationship between interbrood interval and yolk loading in a generalized poeciliid fish, Poecilia latipinna. Copeia: 295-304.;Tan HH, Lim KKP, Liew JH, Low BW, Lim RBH, Kwik JTB, et al. The non-native freshwater fishes of Singapore: an annotated compilation. Raffles Bulletin of Zoology. 2020;68:150-95. doi: 10.26107/RBZ-2020-0016.	Cyprinodontiformes	Poeciliidae	Poecilia latipinna	Sailfin molly		FailedES																2.2; fertlised eggs
Marchetti, M. P., P. B. Moyle and R. Levine, 2004. Invasive species profiling? Exploring the characteristics of non-native fishes across invasion stages in California. Freshwater Biology, 49: 646-661.	Cyprinodontiformes	Poeciliidae	Poecilia latipinna	Sailfin molly												less than or equal to 2											bearers
Turner, C., 1937. Reproductive cycles and superfetation in poeciliid fishes. The Biological Bulletin, 72: 145-164.	Cyprinodontiformes	Poeciliidae	Poecilia latipinna	Sailfin molly																		2
FAO, 1997. FAO database on introduced aquatic species. FAO Database on Introduced Aquatic Species, FAO, Rome. ; Fishbase	Cyprinodontiformes	Poeciliidae	Poecilia latipinna	Sailfin molly			1960-1969																																								yes
Florida Museum of Natural History, 2005. Biological profiles: sailfin molly. Retrieved on 26 August 2005, from www.flmnh.ufl.edu/fish/Gallery/Descript/SailfinMolly/SailfinMolly.html. Ichthyology at the Florida Museum of Natural History: Education-Biological Profiles. FLMNH, University of Florida.	Cyprinodontiformes	Poeciliidae	Poecilia latipinna	Sailfin molly							no																					benthopelagic				both
Baensch, H.A. and R. Riehl, 1985. Aquarien atlas. Band 2. Mergus, Verlag für Natur-und Heimtierkunde GmbH, Melle, Germany. 1216 pp. ; Fishbase	Cyprinodontiformes	Poeciliidae	Poecilia latipinna	Sailfin molly																																				20-28
Page, L.M. and B.M. Burr, 1991. A field guide to freshwater fishes of North America north of Mexico. Houghton Mifflin Company, Boston. 432 pp. ; Fishbase Hugg, D.O., 1996. MAPFISH georeferenced mapping database. Freshwater and estuarine fishes of North America. Life Science Software. Dennis O. and Steven Hugg, 1278 Turkey Point Road, Edgewater, Maryland, USA. ; Fishbase	Cyprinodontiformes	Poeciliidae	Poecilia latipinna	Sailfin molly								150 males; 100 females
Smith, C.L., 1997. National Audubon Society field guide to tropical marine fishes of the Caribbean, the Gulf of Mexico, Florida, the Bahamas, and Bermuda. Alfred A. Knopf, Inc., New York. 720 pp. ; Fishbase	Cyprinodontiformes	Poeciliidae	Poecilia latipinna	Sailfin molly				North America: Cape Fear drainage in North Carolina, USA to Veracruz, Mexico.
Allen, G.R., S.H. Midgley and M. Allen, 2002. Field guide to the freshwater fishes of Australia. Western Australian Museum, Perth, Western Australia. 394 pp. ; Fishbase Page, L.M. and B.M. Burr, 1991. A field guide to freshwater fishes of North America north of Mexico. Houghton Mifflin Company, Boston. 432 pp. ; Fishbase	Cyprinodontiformes	Poeciliidae	Poecilia latipinna	Sailfin molly																													lentic, lotic		Found in still or gently flowing warm water of small creeks and drains. Occurs in ponds, lakes, sloughs, and quiet, often vegetated, backwaters and pools of streams and also in coastal waters								streams
Robins, C.R. and G.C. Ray, 1986. A field guide to Atlantic coast fishes of North America. Houghton Mifflin Company, Boston, U.S.A. 354 pp. ; Fishbase Hassan-Williams, C., T.H. Bonner and C. Thomas (photogr.), 2007. Texas freshwater fishes. Texas State University-San Marcos: Biology Department/ Aquatic Station. ; Fishbase	Cyprinodontiformes	Poeciliidae	Poecilia latipinna	Sailfin molly
Webb, A., 2008. Risk assessment model development for establishment success and impact of non-native freshwater fishes in the Wet Tropics Bioregion, northern Queensland, Australia. A Report to the Marine and Tropical Science Research Facility (MTSRF) and Terrain Pty. Ltd.,Report No. 08/23. http://researchonline.jcu.edu.au/28221/1/28221_Webb_2006.pdf	Cyprinodontiformes	Poeciliidae	Poecilia latipinna	Sailfin molly																																				limit: 8.7- 38.3
USGS factsheet ; http://nas.er.usgs.gov/queries/FactSheet.aspx?speciesID=858 ; 22 Dec 2014	Cyprinodontiformes	Poeciliidae	Poecilia latipinna	Sailfin molly	some impact
Wischnath, L., 1993. Atlas of livebearers of the world. T.F.H. Publications, Inc., United States of America. 336 p.	Cyprinodontiformes	Poeciliidae	Poecilia latipinna	Sailfin molly													ovoviviparous	28 days gestation									bearers	internal live bearers
Smithsonian Marine Station at Fort Pierce ; http://www.sms.si.edu/irlspec/Poecil_latipi.htm ; 22 Dec 2014	Cyprinodontiformes	Poeciliidae	Poecilia latipinna	Sailfin molly	may have some impact				female P. latipinna also have the ability to store sperm, allowing a single fertilized female to establish a new population	generalist ; wide environmental tolerances																			yes
Cited in Smithsonian Marine Station (above): Trexler, JC. 1985. Variation in the degree of viviparity in the sailfin molly, Poecilia latipinna. Copeia. 1985: 999-1004.; Amoroso, EC. 1960. Viviparity in fishes. 153-181. In: Jones, IC, ed. Hormones in fish. Symp. Zool. Soc. London. 1. ; Scrimshaw, NS. 1945. Embryonic development in poeciliid fishes. Biol. Bull. 88: 233-246.	Cyprinodontiformes	Poeciliidae	Poecilia latipinna	Sailfin molly													Although they are considered livebearers, the degree of viviparity in sailfin mollies appears to vary with nutrient availability; When maternal females have access to abundant nutrient sources, they partition internal nutrition for their young throughout development, and are considered “truly viviparous” (Amoroso 1960). When nutrients are scarce, females expend energy at the beginning of developm…
Cited in Smithsonian Marine Station (above): Zedler, JB, ed. 2001. Handbook for restoring tidal wetlands. CRC Press LLC. Boca Raton, FL. USA. 458 pp	Cyprinodontiformes	Poeciliidae	Poecilia latipinna	Sailfin molly																			larvae 8.7mm	140						mainly herbivorous
Cited in Smithsonian Marine Station (above): Dawes, JA. 1991. Livebearing fishes: A guide to their aquarium care, biology and classification. Blandford Publications. London, UK.	Cyprinodontiformes	Poeciliidae	Poecilia latipinna	Sailfin molly																																				22-26 optimal temp for reproduction for live bearing fishes
Timmerman, C. M. and L. J. Chapman, 2003. The effect of gestational state on oxygen consumption and response to hypoxia in the sailfin molly, Poecilia latipinna. Environmental Biology of Fishes, 68: 293-299.	Cyprinodontiformes	Poeciliidae	Poecilia latipinna	Sailfin molly																																								show ASR under hypoxic condition
Wetherington, J. D. 1982. The influence of somatic investment on the pattern of reproduction in Poecilia latipinna(Pisces: Poeciliidae). M.S. Thesis, Univ. Central Florida, Orlando.	Cyprinodontiformes	Poeciliidae	Poecilia latipinna	Sailfin molly					can reproduce every 30 days
Martin, S. B., A. T. Hitch, K. M. Purcell, P. L. Klerks and P. L. Leberg, 2009. Life history variation along a salinity gradient in coastal marshes. Aquatic Biology, 8: 15-28.	Cyprinodontiformes	Poeciliidae	Poecilia latipinna	Sailfin molly										2.275	estimated from L-W relationship; body length about 50mm SL											17.2
Schlupp, I., J. POSCHADEL, M. Tobler and M. Plath, 2006. Male size polymorphism and testis weight in two species of mollies (Poecilia latipinna, P. mexicana, Poeciliidae, Teleostei). Zeitschrift für Fischkunde, 8: 9-16.	Cyprinodontiformes	Poeciliidae	Poecilia latipinna	Sailfin molly										5											0.3
Al-Akel, A. S., F. Al-Misned, H. F. Al-Kahem Al-Balawi, K. Al-Ghanim, Z. Ahmad and H. Annazri, 2010. Reproductive biology of sailfin molly, Poecilia latipinna (Lesueur, 1821) in wadi Haneefah stream, Riyadh, Saudi Arabia. Pak. J. Zool, 42: 169-176.	Cyprinodontiformes	Poeciliidae	Poecilia latipinna	Sailfin molly															50 days	70 days				35-161	6	30
Trexler, J. C., J. Travis and M. Trexler, 1990. Phenotypic Plasticity in the Sailfin Molly, Poecilia latipinna (Pisces: Poeciliidae). II. Laboratory Experiment. Evolution, 44: 157-167.	Cyprinodontiformes	Poeciliidae	Poecilia latipinna	Sailfin molly																50 days
Nagahama, Y., A. Takemura, K. Takano, S. Adachi and M. Kusakari, 1991. Serum steroid hormone levels in relation to the reproductive cycle ofSebastes taczanowskii andS. schlegeli. Environmental Biology of Fishes, 30: 31-38.	Cyprinodontiformes	Poeciliidae	Poecilia latipinna	Sailfin molly
Farr, J. A. and J. Travis, 1989. The effect of ontogenetic experience on variation in growth, maturation, and sexual behavior in the sailfin molly, Poecilia latipinna (Pisces: Poeciliidae). Environmental Biology of Fishes, 26: 39-48.	Cyprinodontiformes	Poeciliidae	Poecilia latipinna	Sailfin molly															50 days	57 days
http://www.fishbase.se/summary/Poecilia-latipinna.html ; 22 Dec 2014	Cyprinodontiformes	Poeciliidae	Poecilia latipinna	Sailfin molly																				100							2.0 ±0.00 se
Compiled	Cyprinodontiformes	Poeciliidae	Poecilia latipinna	Sailfin molly	yes	FailedES	1960			yes	no	150	NA	5		2	ovoviviparous	28	0.1369	0.1369	NA	2.2	larvae 8.7mm	161	6	30	bearer	internal live bearer	yes	herbivorous	2	benthopelagic	both	yes	vege	both							no	show ASR under hypoxic condition	no	no	yes	no	no
Ng, H. H. & H. H. Tan, 2010. An Annotated Checklist of the Non-native Freshwater Fish Species in the Reservoirs of Singapore. COSMOS, 6: 95- 116.	Cyprinodontiformes	Poeciliidae	Poecilia reticulata	Guppy		ES
Ng, P. X. & H. H. Tan, 2013. Fish diversity before and after construction of the Punggol and Serangoon reservoirs, Singapore.Nature in Singapore, 6: 19–24	Cyprinodontiformes	Poeciliidae	Poecilia reticulata	Guppy
Rodriguez, C. M., 1997. Phylogenetic analysis of the tribe Poeciliini (Cyprinodontiformes: Poeciliidae). Copeia, 1997: 663-679.	Cyprinodontiformes	Poeciliidae	Poecilia reticulata	Guppy				Venezuela, Barbados, Trinidad, northern Brazil, and the Guyanas
Baker, N. & K. K. P. Lim, 2012. Wild Animals of Singapore. A Photographic Guide to Mammals, Reptiles, Amphibians and Freshwater Fishes. Updated edition. Draco Publishing and Distribution Pte. Ltd. and Nature Society, Singapore. 180 pp.	Cyprinodontiformes	Poeciliidae	Poecilia reticulata	Guppy		ES in inland waterways, including roadside drains, throughout Singapore
Lim, K. K. P.and P. K. L. Ng, 1990. A Guide to the Common Freshwater Fishes of Singapore, Singapore Science Centre, Singapore. 160pp.	Cyprinodontiformes	Poeciliidae	Poecilia reticulata	Guppy					It is a very successful little fish, being able to survive in conditions which few other fishes can tolerate, e.g., polluted canals and even sewage tanks.			30 males? 60 for females?									live birth																								yes		yes
Yeo, D. C. J. & C. S. W. Chia, 2010. Introduced species in Singapore: An overview. COSMOS, 06: 23-37.	Cyprinodontiformes	Poeciliidae	Poecilia reticulata	Guppy	yes	ES		Central to South America
Tan, J. Y., L. H. Tan, G. Quek, V. S. Lim and H. H. Tan, 2013. The Fish Fauna of Bukit Brown, Singapore. Nature in Singapore, 6: 229-237.	Cyprinodontiformes	Poeciliidae	Poecilia reticulata	Guppy			since 1937																																						Maybe Yes- mosquitoe control
Chou, L.M. and T.J. Lam, 1989. Introduction of exotic aquatic species in Singapore. p. 91-97. In S.S. De Silva (ed.) Exotic aquatic organisms in Asia. Proceedings of the Workshop on Introduction of Exotic Aquatic Organisms in Asia. Spec. Publ. Asian Fish. Soc.3, 154 pp.	Cyprinodontiformes	Poeciliidae	Poecilia reticulata	Guppy			1937
Alfred, M. E. R., 1965. Part 4 Fish Rare and Endangered Fresh–Water Fishes of Malaya and Singapore. In: Talbot, L. M. & Martha H. Talbot (eds.), Conservation in Tropical South East Asia, International Union for Conservation of Nature and Natural Resources, Morges, Switzerland. Pp. 325-331.	Cyprinodontiformes	Poeciliidae	Poecilia reticulata	Guppy			maybe 1934; first collected 1937
Riehl, R. and H.A. Baensch, 1991. Aquarien Atlas. Band. 1. Melle: Mergus, Verlag für Natur-und Heimtierkunde, Germany. 992 pp. ; Fishbase	Cyprinodontiformes	Poeciliidae	Poecilia reticulata	Guppy							no								2 months	3 months												benthopelagic				both	7-8			18-28
Kottelat, M. and J. Freyhof, 2007. Handbook of European freshwater fishes. Publications Kottelat, Cornol, Switzerland. 646 pp. ; Fishbase	Cyprinodontiformes	Poeciliidae	Poecilia reticulata	Guppy									50mm male; ffemales 60mm
Kenny, J.S., 1995. Views from the bridge: a memoir on the freshwater fishes of Trinidad. Julian S. Kenny, Maracas, St. Joseph, Trinidad and Tobago. 98 pp. ; Fishbase	Cyprinodontiformes	Poeciliidae	Poecilia reticulata	Guppy					Found in various habitats, ranging from highly turbid water in ponds, canals and ditches at low elevations to pristine mountain streams at high elevations	generalists																							lentic, lotic										streams
Skelton, P.H., 1993. A complete guide to the freshwater fishes of southern Africa. Southern Book Publishers. 388 pp. ; Fishbase	Cyprinodontiformes	Poeciliidae	Poecilia reticulata	Guppy																															quiet vegetated water
Bundesministerium für Ernährung, Landwirtschaft und Forsten (BMELF), 1999. Gutachten über Mindestanforderungen an die Haltung von Zierfischen (Süßwasser). Bundesministerium für Ernährung, Landwirtschaft und Forsten (BMELF), Bonn, Germany. 16 pp. ; Fishbase	Cyprinodontiformes	Poeciliidae	Poecilia reticulata	Guppy
Balon, E.K., 1990. Epigenesis of an epigeneticist: the development of some alternative concepts on the early ontogeny and evolution of fishes. Guelph Ichthyol. Rev. 1:1-48. ; Fishbase	Cyprinodontiformes	Poeciliidae	Poecilia reticulata	Guppy																							bearer	internal live bearers
Dahlgren, B., 1979. The effects of population density on fecundity and fertility in the guppy, Poecilia reticulata (Peters). Journal of fish biology, 15: 71-91.	Cyprinodontiformes	Poeciliidae	Poecilia reticulata	Guppy										1.261							0.7		2.1	30		9.671
Snelson Jr, F. F., J. D. Wetherington and H. L. Large, 1986. The relationship between interbrood interval and yolk loading in a generalized poeciliid fish, Poecilia latipinna. Copeia: 295-304.	Cyprinodontiformes	Poeciliidae	Poecilia reticulata	Guppy																		1.7
Bromage, N. and M. Sage, 1968. The activity of the thyroid gland of Poecilia during the gestation cycle. Journal of Endocrinology, 41: 303-311.	Cyprinodontiformes	Poeciliidae	Poecilia reticulata	Guppy														gestation period 3 to 4 weeks
Borg, A. A., G. Rosenqvist, T. Amundsen and E. Forsgren, 2006. Presence of same sex individuals negatively affects egg maturation in female guppies (Poecilia reticulata). Behaviour, 143: 747-761.	Cyprinodontiformes	Poeciliidae	Poecilia reticulata	Guppy																						12.5
Kinnberg, K., B. Korsgaard and P. Bjerregaard, 2003. Effects of octylphenol and 17β-estradiol on the gonads of guppies (< i> Poecilia reticulata</i>) exposed as adults via the water or as embryos via the mother. Comparative Biochemistry and Physiology Part C: Toxicology & Pharmacology, 134: 45-55.	Cyprinodontiformes	Poeciliidae	Poecilia reticulata	Guppy																					2.9
Reznick, D. and J. A. Endler, 1982. The Impact of Predation on Life History Evolution in Trinidadian Guppies (Poecilia reticulata). Evolution, 36: 160-177.	Cyprinodontiformes	Poeciliidae	Poecilia reticulata	Guppy																																				24-27
Hemdal, J. F., 2003. Aquarium Fish Breeding. Barron's Educational Series. 169 pp.	Cyprinodontiformes	Poeciliidae	Poecilia reticulata	Guppy																				150
Magurran, A.E. & B.H. Seghers. 1994a. A cost of sexual harassment in the guppy, Poecilia reticulata. Proc. R. Soc. London, Ser. B – Biol. Sci. 258: 89–92. Cited in: Croft, D. P. and M. S. B. J. Krause, 2004. Is sexual segregation in the guppy, Poecilia reticulata, consistentwith the predation risk hypothesis? Environmental Biology of Fishes, 71: 127-133.	Cyprinodontiformes	Poeciliidae	Poecilia reticulata	Guppy
Kramer, D. L. and J. P. Mehegan, 1981. Aquatic surface respiration, an adaptive response to hypoxia in the guppy, Poecilia reticulata (Pisces, Poeciliidae). Environmental Biology of Fishes, 6: 299-313.	Cyprinodontiformes	Poeciliidae	Poecilia reticulata	Guppy					performs ASR, "aquatic surface respiration", under hypoxic condition																																			performs ASR, "aquatic surface respiration", under hypoxic condition
Kramer, D. L., 1983. Aquatic surface respiration in the fishes of Panama: distribution in relation to risk of hypoxia. Environmental Biology of Fishes, 8: 49-54.	Cyprinodontiformes	Poeciliidae	Poecilia reticulata	Guppy																																								non-air breathing
Cited in Smithsonian Marine Station (above): Dawes, JA. 1991. Livebearing fishes: A guide to their aquarium care, biology and classification. Blandford Publications. London, UK.	Cyprinodontiformes	Poeciliidae	Poecilia reticulata	Guppy																																				22-26 optimal temp for reproduction for live bearing fishes
CABI ; http://www.cabi.org/isc/datasheet/68208 ; 21 Dec 2014	Cyprinodontiformes	Poeciliidae	Poecilia reticulata	Guppy												2.83																					5-9
GISD ;http://www.issg.org/database/species/ecology.asp?si=683&fr=1&sts=sss&lang=EN ; 21 Dec 2014	Cyprinodontiformes	Poeciliidae	Poecilia reticulata	Guppy	yes																								yes
http://www.seriouslyfish.com/species/poecilia-reticulata/ ; 21 Dec 2014	Cyprinodontiformes	Poeciliidae	Poecilia reticulata	Guppy																				100
http://www.fishbase.se/summary/Poecilia-reticulata.html ; 21 Dec 2014	Cyprinodontiformes	Poeciliidae	Poecilia reticulata	Guppy					Females can store sperms for later fertilization and may produce young every four weeks									gestation period 4 weeks										no parental care after birth		omnivorous	3.2 ±0.40 se
Compiled	Cyprinodontiformes	Poeciliidae	Poecilia reticulata	Guppy	yes	ES	1937			yes	no	60	60	1.261		2.83	ovoviviparous	21	0.166	0.25	0.7	1.7	2.1	150	2.9	12.5	bearer	internal live bearer	yes	omnivorous	3.2	benthopelagic	both	yes	vege	both							no	no but hypoxia tolerant	yes	no	yes	no	no
Ng, H. H. & H. H. Tan, 2010. An Annotated Checklist of the Non-native Freshwater Fish Species in the Reservoirs of Singapore. COSMOS, 6: 95- 116.	Cyprinodontiformes	Poeciliidae	Poecilia sphenops	Mexican molly		ES																																									yes
Ng, P. X. & H. H. Tan, 2013. Fish diversity before and after construction of the Punggol and Serangoon reservoirs, Singapore.Nature in Singapore, 6: 19–24.	Cyprinodontiformes	Poeciliidae	Poecilia sphenops	Mexican molly
Alfred, E. R., 1966. The fresh-water fishes of Singapore. Zoologische Verhandelingen, 78: 1-68, 1966.	Cyprinodontiformes	Poeciliidae	Poecilia sphenops	Mexican molly				Both the Atlantic and Pacific slope drainages in southern Mexico; in the Pacific slope extending east and southward to Guatemala25
Lim, K. K. P.and P. K. L. Ng, 1990. A Guide to the Common Freshwater Fishes of Singapore, Singapore Science Centre, Singapore. 160pp.	Cyprinodontiformes	Poeciliidae	Poecilia sphenops	Mexican molly								120																								Both?
Yeo, D. C. J. & C. S. W. Chia, 2010. Introduced species in Singapore: An overview. COSMOS, 06: 23-37.	Cyprinodontiformes	Poeciliidae	Poecilia sphenops	Mexican molly	yes	ES		Central to South America
Alfred, E. R., 1966. The fresh-water fishes of Singapore. Zoologische Verhandelingen, 78: 1-68, 1966.	Cyprinodontiformes	Poeciliidae	Poecilia sphenops	Mexican molly			at least 1966																													brackish
Chou, L.M. and T.J. Lam, 1989. Introduction of exotic aquatic species in Singapore. p. 91-97. In S.S. De Silva (ed.) Exotic aquatic organisms in Asia. Proceedings of the Workshop on Introduction of Exotic Aquatic Organisms in Asia. Spec. Publ. Asian Fish. Soc.3, 154 pp.	Cyprinodontiformes	Poeciliidae	Poecilia sphenops	Mexican molly			at least 1964 or 1973
Alfred, M. E. R., 1965. Part 4 Fish Rare and Endangered Fresh–Water Fishes of Malaya and Singapore. In: Talbot, L. M. & Martha H. Talbot (eds.), Conservation in Tropical South East Asia, International Union for Conservation of Nature and Natural Resources, Morges, Switzerland. Pp. 325-331.	Cyprinodontiformes	Poeciliidae	Poecilia sphenops	Mexican molly			at least 1964
Riehl, R. and H.A. Baensch, 1996. Aquarien Atlas, Band 1. 10th edition. Mergus Verlag GmBH, Melle, Germany. 992 pp. ; Fishbase	Cyprinodontiformes	Poeciliidae	Poecilia sphenops	Mexican molly							no																					benthopelagic				both	7.5-8.2			18-23
Lucinda, P.H.F., 2003. Poeciliidae (Livebearers). p. 555-581. In R.E. Reis, S.O. Kullander and C.J. Ferraris, Jr. (eds.) Checklist of the Freshwater Fishes of South and Central America. Porto Alegre: EDIPUCRS, Brazil. ; Fishbase	Cyprinodontiformes	Poeciliidae	Poecilia sphenops	Mexican molly								60
Wischnath, L., 1993. Atlas of livebearers of the world. T.F.H. Publications, Inc., United States of America. 336 pp. ; Fishbase	Cyprinodontiformes	Poeciliidae	Poecilia sphenops	Mexican molly																							bearers	internal live bearer
Burns, J. R., 1985. The Effect of Low-Latitude Photoperiods on the Reproduction of Female and Male Poeciliopsis gracilis and Poecilia sphenops. Copeia, 1985: 961-965.	Cyprinodontiformes	Poeciliidae	Poecilia sphenops	Mexican molly																					0.678 with 12.9hours of daylight
Ghosh, S., A. Sinha and C. Sahu, 2007. Effect of probiotic on reproductive performance in female livebearing ornamental fish. Aquaculture Research, 38: 518-526.	Cyprinodontiformes	Poeciliidae	Poecilia sphenops	Mexican molly										2.13												8.37
Hervey, G. F. F. Z. S. & Hems, J., 1953. Freshwater Tropical Aquarium Fishes, An Encyclopaedic survey. Batchworth Press Ltd, London. 430pp.	Cyprinodontiformes	Poeciliidae	Poecilia sphenops	Mexican molly									76 male ; female 101
Turner, C., 1937. Reproductive cycles and superfetation in poeciliid fishes. The Biological Bulletin, 72: 145-164.	Cyprinodontiformes	Poeciliidae	Poecilia sphenops	Mexican molly																		2
Scrimshaw, N. S., 1946. Egg Size in Poeciliid Fishes. Copeia, 1946: 20-23.	Cyprinodontiformes	Poeciliidae	Poecilia sphenops	Mexican molly																	1.87 fertilised
Chitra, G. and N. Krishnaveni, 2013. EFFECT OF PROBIOTICS ON REPRODUCTIVE PERFORMANCE IN FEMALE LIVEBERAING ORNAMENTAL FISH POECILIA SPHENOPS. J. Pure Appl. Zool., 1(3): 249-254.	Cyprinodontiformes	Poeciliidae	Poecilia sphenops	Mexican molly										3.52
Munro, A. D., A. P. Scott and T. J. Lam, 1990. Reproductive Seasonality in Teleosts: Environmental Influences. Taylor & Francis. 264 pp.	Cyprinodontiformes	Poeciliidae	Poecilia sphenops	Mexican molly
Skomal, G.,2005. Freshwater Aquarium: Your Happy Healthy Pet. John Wiley & Sons. 128 pp.	Cyprinodontiformes	Poeciliidae	Poecilia sphenops	Mexican molly																									yes
Barón, B. S., R. Fernando Bückle and S. Espina, 2002. Environmental factors and sexual differentiation in Poecilia sphenops Valenciennes (Pisces: Poeciliidae). Aquaculture Research, 33: 615-619.	Cyprinodontiformes	Poeciliidae	Poecilia sphenops	Mexican molly															126 days	126 days
Kramer, D. L., 1983. Aquatic surface respiration in the fishes of Panama: distribution in relation to risk of hypoxia. Environmental Biology of Fishes, 8: 49-54.	Cyprinodontiformes	Poeciliidae	Poecilia sphenops	Mexican molly					rises to the surface and using the thin oxygenated layer at the air-water interface for aquatic respiration under hypoxic condition																																			rises to the surface and using the thin oxygenated layer at the air-water interface for aquatic respiration under hypoxic condition
USGS factsheet ; http://nas.er.usgs.gov/queries/factsheet.aspx?SpeciesID=864	Cyprinodontiformes	Poeciliidae	Poecilia sphenops	Mexican molly								100
Ecology Asia; http://www.ecologyasia.com/verts/fishes/common-molly.htm ; 22 Dec 2014	Cyprinodontiformes	Poeciliidae	Poecilia sphenops	Mexican molly																													lotic										streams
Cited in Smithsonian Marine Station (above): Dawes, JA. 1991. Livebearing fishes: A guide to their aquarium care, biology and classification. Blandford Publications. London, UK.	Cyprinodontiformes	Poeciliidae	Poecilia sphenops	Mexican molly																																				22-26 optimal temp for reproduction for live bearing fishes
http://www.seriouslyfish.com/species/poecilia-sphenops/ ; 21 Dec 2014	Cyprinodontiformes	Poeciliidae	Poecilia sphenops	Mexican molly																				120
http://www.fishbase.se/summary/Poecilia-sphenops.html ; 21 Dec 2014	Cyprinodontiformes	Poeciliidae	Poecilia sphenops	Mexican molly				Central and South America: Mexico to Colombia									ovoviviparous	28 days gestation						150						omnivorous	3.0 ±0.34 se
Compiled	Cyprinodontiformes	Poeciliidae	Poecilia sphenops	Mexican molly	yes	ES	1964			NA	no	120	101	3.52		3	ovoviviparous	28 days gestation	0.3452	0.3452	1.87	2		150	0.678	9.37	bearer	internal live bearer	yes	omnivorous	3	benthopelagic	lotic	NA	NA	both							no	no but hypoxia tolerant	no	no	yes	no	no
Tan HH, Lim KKP, Liew JH, Low BW, Lim RBH, Kwik JTB, et al. The non-native freshwater fishes of Singapore: an annotated compilation. Raffles Bulletin of Zoology. 2020;68:150-95. doi: 10.26107/RBZ-2020-0016.	Cyprinodontiformes	Poeciliidae	Poecilia velifera	Sailfin molly		FailedES
Lim, K. K. P.and P. K. L. Ng, 1990. A Guide to the Common Freshwater Fishes of Singapore, Singapore Science Centre, Singapore. 160pp.	Cyprinodontiformes	Poeciliidae	Poecilia velifera	Sailfin molly			at least 1990, feral by then					150 male; 180 female
Riehl, R. and H.A. Baensch, 1991. Aquarien Atlas. Band. 1. Melle: Mergus, Verlag für Natur-und Heimtierkunde, Germany. 992 pp. ; Fishbase	Cyprinodontiformes	Poeciliidae	Poecilia velifera	Sailfin molly																												benthopelagic				both	8			25-28
Mills, D. and G. Vevers, 1989. The Tetra encyclopedia of freshwater tropical aquarium fishes. Tetra Press, New Jersey. 208 pp. ; Fishbase	Cyprinodontiformes	Poeciliidae	Poecilia velifera	Sailfin molly																										omnivorous
Sa-Nguansil, S. and V. Lheknim, 2010. The occurrence and reproductive status of Yucatan molly Poecilia velifera(Regan, 1914)(Poeciliidae; Cyprinodontiformes): an alien fish invading the Songkhla Lake Basin, Thailand. Aquatic Invasions, 5: 423-430. Cited in above reference: Pauly D, Navaluna NA (1983) Monsoon-induced seasonality in the recruitment of Philippine fishes. In: Sharp GD, Csirke J (eds)…	Cyprinodontiformes	Poeciliidae	Poecilia velifera	Sailfin molly															mature at 168mm SL	171mm SL				252
Sa-nguansil, S., 2010. Population Characteristics and Diet of Sailfin Molly Poecilia velifera (Regan, 1914)(Poeciliidae; Cyprinodontiformes): an Alien Fish Invading Songkhla Lake Basin, Thailand. Master thesis for Master of Science in Ecology, Prince Song kla University.	Cyprinodontiformes	Poeciliidae	Poecilia velifera	Sailfin molly										11; with viscera taken out		270 days			2 months	2 months									yes				lentic, lotic										streams
FAO, 1997. FAO database on introduced aquatic species. FAO Database on Introduced Aquatic Species, FAO, Rome. ; Fishbase	Cyprinodontiformes	Poeciliidae	Poecilia velifera	Sailfin molly			1960-1969																																								yes
GISD ; 22 Dec 2014	Cyprinodontiformes	Poeciliidae	Poecilia velifera	Sailfin molly	no
http://www.seriouslyfish.com/species/poecilia-velifera/ ; 22 Dec 2014	Cyprinodontiformes	Poeciliidae	Poecilia velifera	Sailfin molly													ovoviviparous	gestation can take 4-8 weeks						200			bearers	internal live bearers
http://www.fishbase.se/summary/Poecilia-velifera.html ; 22 Dec 2014	Cyprinodontiformes	Poeciliidae	Poecilia velifera	Sailfin molly				Central America: Yucatán-Quintana Roo and lower Usumacinta-Laguna de Términos systems in Mexico.																							3.0 ±0.34 se
Compiled	Cyprinodontiformes	Poeciliidae	Poecilia velifera	Sailfin molly	no	FailedES	1960			NA	NA	180		11		0.7397	ovoviviparous	28	0.166	0.166	NA	NA	NA	252	NA	NA	bearer	internal live bearer	yes	omnivorous	3	benthopelagic	both	yes	NA	both							no	NA	no	no	yes	no	no
Ng, H. H. & H. H. Tan, 2010. An Annotated Checklist of the Non-native Freshwater Fish Species in the Reservoirs of Singapore. Journal of the Singapore National Academy of Science, 6: 95- 116.	Rajiformes	Potamotrygonidae	Potamotrygon motoro	Ocellate river stingray/ Motoro ray					Induction of premature birth can be brought about by the stress of capture (Ng & Tan, 2010). It is the most fecund potamotrygonid species and is widely distributed in its native continent (de Araujo et al. 2004), indicating a potential for becoming invasive (Ng, Tan, Yeo & Ng, 2010)
de Carvalho, M.R., N. Lovejoy & R.S. Rosa, 2003. Potamotrygonidae (River stingrays). In: Reis, R.E., S.O. Kullander & C.J. Ferraris, Jr. (eds.), Checklist of the Freshwater Fishes of South and Central America. Edipucrs, Porto Alegre, Brazil. Pp. 22-28.	Rajiformes	Potamotrygonidae	Potamotrygon motoro	Ocellate river stingray/ Motoro ray				Uruguay, Parana-Paraguay, Orinoco, and Amazon River drainages					500
Ferreira, E.J.G., J.A.S. Zuanon & G.M. dos Santos, 1998. Peixes comerciais do médio Amazonas. Instituto Brasileiro do Meio Ambiente e dos Recursos Naturais Renováveis. 211 pp.	Rajiformes	Potamotrygonidae	Potamotrygon motoro	Ocellate river stingray/ Motoro ray										15000
Ng, H. H., H. H. Tan, D. C. J. Yeo & P. K. L. Ng, 2010. Stingers in a strange land: South American freshwater stingrays (Potamotrygonidae) in Singapore. Biological Invasions, 12: 2385-2388.	Rajiformes	Potamotrygonidae	Potamotrygon motoro	Ocellate river stingray/ Motoro ray		ES		Central to South America																									Moderately deep, forested inlets where large stretches of sandy substrate are present										yes				Yes
Yeo, D. C. J. & C. S. W. Chia, 2010. Introduced species in Singapore: An overview. COSMOS, 06: 23-37.	Rajiformes	Potamotrygonidae	Potamotrygon motoro	Ocellate river stingray/ Motoro ray	no			Central to South America
Achenbach, G.M. & S.V. M. Achenbach, 1976. Notas acerca de algunas especies de raya fluvial (Batoidei, Potamotrygonidae), que frecuntam el sistema hidrografico del Rio Parana medio en el Departamento La Capital (Santa Fe, Argentina). Comunicaciones del Museo Provincial de Ciencias Naturales Florentino Ameghino, Zoologia, 8: 1-34.	Rajiformes	Potamotrygonidae	Potamotrygon motoro	Ocellate river stingray/ Motoro ray																				3 to 21						carnivorous
Dobrizhoffer, M. 1822. An account of the Abipones. Vol. 3 London.	Rajiformes	Potamotrygonidae	Potamotrygon motoro	Ocellate river stingray/ Motoro ray													Ovoviviparous
Riede, K., 2004. Global register of migratory species - from global to regional scales. Final Report of the R&D-Projekt 808 05 081. Federal Agency for Nature Conservation, Bonn, Germany. 329 pp.	Rajiformes	Potamotrygonidae	Potamotrygon motoro	Ocellate river stingray/ Motoro ray							yes																					benthopelagic				fresh	5.0-6.0
Baensch, H.A. and R. Riehl, 1985. Aquarien atlas. Band 2. Mergus, Verlag für Natur-und Heimtierkunde GmbH, Melle, Germany. 1216 pp.	Rajiformes	Potamotrygonidae	Potamotrygon motoro	Ocellate river stingray/ Motoro ray																							bearers	internal live bearers												24-26
Castex, M. 1963. Observaciones sobre la raya de río Potamotrygon motoro (Müller y Henle). Comun. Mus. Argent. Cienc. Nat. Bernardino Rivadavia, Hidrobiología 1: 7-14	Rajiformes	Potamotrygonidae	Potamotrygon motoro	Ocellate river stingray/ Motoro ray															3	3
Charvet-Almeida, P., M. Araújo and M. Almeida, 2005. Reproductive aspects of freshwater stingrays (Chondrichthyes: Potamotrygonidae) in the Brazilian Amazon Basin. Journal of Northwest Atlantic Fishery Science, 35: 165-171.	Rajiformes	Potamotrygonidae	Potamotrygon motoro	Ocellate river stingray/ Motoro ray														180
Thorson, T., J. Langhammer and M. Oetinger, 1983. Reproduction and development of the South American freshwater stingrays,Potamotrygon circularis and P. motoro. Environmental Biology of Fishes, 9: 3-24.	Rajiformes	Potamotrygonidae	Potamotrygon motoro	Ocellate river stingray/ Motoro ray												16.5 captivity			1.7916	1.7916		135 disk width	135 disk width
Axelrod, H.R., W.E. Burgess, N. Pronek and J.G. Walls, 1991. Dr. Axelrod's Atlas of freshwater aquarium fishes. Sixth edition. T.F.H. Publications, Neptune City, New Jersey.	Rajiformes	Potamotrygonidae	Potamotrygon motoro	Ocellate river stingray/ Motoro ray								1000
Saul, W. G., 1975. An ecological study of fishes at a site in upper Amazonian Ecuador. Proceedings of the Academy of Natural Sciences of Philadelphia, 127: 93–134.	Rajiformes	Potamotrygonidae	Potamotrygon motoro	Ocellate river stingray/ Motoro ray																												pelagic at night
Ng, H., H. Tan, D. J. Yeo and P. L. Ng, 2010. Stingers in a strange land: South American freshwater stingrays (Potamotrygonidae) in Singapore. Biological Invasions, 12: 2385-2388.	Rajiformes	Potamotrygonidae	Potamotrygon motoro	Ocellate river stingray/ Motoro ray			2006
Garrone Neto, D. and V. S. Uieda, 2012. Activity and habitat use of two species of stingrays (Myliobatiformes: Potamotrygonidae) in the upper Paraná River basin, Southeastern Brazil. Neotropical Ichthyology, 10: 81-88.	Rajiformes	Potamotrygonidae	Potamotrygon motoro	Ocellate river stingray/ Motoro ray																									no						muddy, sandy
IUCN ; http://www.iucnredlist.org/details/39404/0 ; 16 Jan 2015	Rajiformes	Potamotrygonidae	Potamotrygon motoro	Ocellate river stingray/ Motoro ray																													both
http://www.seriouslyfish.com/species/potamotrygon-motoro/ ; 16 Jan 2015	Rajiformes	Potamotrygonidae	Potamotrygon motoro	Ocellate river stingray/ Motoro ray						generalist
http://www.fishbase.org/summary/Potamotrygon-motoro.html	Rajiformes	Potamotrygonidae	Potamotrygon motoro	Ocellate river stingray/ Motoro ray																											3.2 ±0.4 se			yes
Compiled	Rajiformes	Potamotrygonidae	Potamotrygon motoro	Ocellate river stingray/ Motoro ray	no	ES	2006			yes	yes	1000		15000		16.5	ovoviviparous	180	1.7916	1.7916		135 disk width	135 disk width	21	NA	NA	bearer	internal live bearer	no	carnivorous	3.2	benthopelagic	both	yes	muddy, sandy	freshwater							yes	NA	no	no	yes	no	no
Ng, H. H. & H. H. Tan, 2010. An Annotated Checklist of the Non-native Freshwater Fish Species in the Reservoirs of Singapore. COSMOS, 6: 95- 116.	Siluriformes	Loricariidae	Pterygoplichthys disjunctivus	Vermiculated sailfin catfish Marbled-belly Sailfin Catfish		ES																																									Yes
Ng, P. K. L., L. M. Chou & T. J. Lam, 1993. The Status and Impact of Introduced Freshwater Animals in Singapore. Biological Conservation, 64: 19-24.	Siluriformes	Loricariidae	Pterygoplichthys disjunctivus	Vermiculated sailfin catfish Marbled-belly Sailfin Catfish			at least 1990																																								yes
Weber, C., 2003. Subfamily Hypostominae (armored catfishes). In: Reis, R. E., S. O. Kullander and C. J. Jr. Ferraris (eds.), Check List of the Freshwater Fishes of South and Central America. Edipucrs, Porto Alegre. Pp. 351-372.	Siluriformes	Loricariidae	Pterygoplichthys disjunctivus	Vermiculated sailfin catfish				Madeira River drainage in Bolivia and Brazil
Yeo, D. C. J. & C. S. W. Chia, 2010. Introduced species in Singapore: An overview. COSMOS, 06: 23-37.	Siluriformes	Loricariidae	Pterygoplichthys disjunctivus	Vermiculated sailfin catfish	yes			Central to South America
Nico, L. and P. Fuller, 2006. Pterygoplichthys disjunctivus. USGS Nonindigenous Aquatic Species Database, Gainesville, FL. Revision Date:4/21/2006 ; Fishbase ; Accessed 19 Dec 2014	Siluriformes	Loricariidae	Pterygoplichthys disjunctivus	Vermiculated sailfin catfish								700	600
Lim, K. K. P.and P. K. L. Ng, 1990. A Guide to the Common Freshwater Fishes of Singapore, Singapore Science Centre, Singapore. 160pp.	Siluriformes	Loricariidae	Pterygoplichthys disjunctivus	Vermiculated sailfin catfish													oviparous												solitary	omnivorous																	yes	yes
Armbruster, J.W., 1998. Modifications of the digestive tract for holding air in Loricariid and Scoloplacid catfishes. Copeia 1998(3):663-675. ; Fishbase	Siluriformes	Loricariidae	Pterygoplichthys disjunctivus	Vermiculated sailfin catfish																													lentic and lotic		Typically from floodplain lakes, swamps and borrow pits, in poorly-oxygenated waters and must rely on air breathing for long periods of time.									yes
Page, L.M. and R.H. Robins, 2006. Identification of sailfin catfishes (Teleostei: Loricariidae) in Southeastern Asia. Raffles Bull. Zool. 54(2):455-457. http://lkcnhm.nus.edu.sg/rbz/biblio/54/54rbz455-457.pdf	Siluriformes	Loricariidae	Pterygoplichthys disjunctivus	Vermiculated sailfin catfish			at least 1988																				guarders	nesters
GISD ; 19 Dec 2014; http://www.issg.org/database/species/ecology.asp?si=1657&fr=1&sts=sss&lang=EN	Siluriformes	Loricariidae	Pterygoplichthys disjunctivus	Vermiculated sailfin catfish	yes				highly tolerant to polluted water; often found in soft water but can adapt to hard water; can readily adapt to changing water quality	generalist						10 in aquaria														omnivorous but mainly consume detritus, algae, and various plant matter			lentic and lotic				5.5.0 to 8.0			lower lethal temp 11
Gibbs, M. A., J. H. Shields, D. W. Lock, K. M. Talmadge and T. M. Farrell, 2008. Reproduction in an invasive exotic catfish Pterygoplichthys disjunctivus in Volusia Blue Spring, Florida, U.S.A. Journal of fish biology, 73: 1562-1572.	Siluriformes	Loricariidae	Pterygoplichthys disjunctivus	Vermiculated sailfin catfish										1570					260mm	260mm	3	0	4	7813	0.085	14														23
Rueda-Jasso, R. A., A. Campos-Mendoza, F. Arreguín-Sánchez, E. Díaz-Pardo and C. A. Martínez-Palacios, 2013. The biological and reproductive parameters of the invasive armored catfish Pterygoplichthys disjunctivus from Adolfo López Mateos El Infiernillo Reservoir, Michoacán-Guerrero, Mexico. Revista Mexicana de Biodiversidad, 84: 318-326.	Siluriformes	Loricariidae	Pterygoplichthys disjunctivus	Vermiculated sailfin catfish															192mm	192mm				6686
Gibbs, M. A., B. N. Kurth and C. D. Bridges, 2013. Age and growth of the loricariid catfish Pterygoplichthys disjunctivus in Volusia Blue Spring, Florida. Aquatic Invasions, 8: 207-218.	Siluriformes	Loricariidae	Pterygoplichthys disjunctivus	Vermiculated sailfin catfish									515			5.25			2	2				30000
http://www.fishbase.se/summary/Pterygoplichthys-disjunctivus.html	Siluriformes	Loricariidae	Pterygoplichthys disjunctivus	Vermiculated sailfin catfish				South America: Madeira River basin																								demersal				freshwater	9.4			23- 29
Compiled	Siluriformes	Loricariidae	Pterygoplichthys disjunctivus	Vermiculated sailfin catfish	yes	ES	1988			yes	NA	700	600	1570		10	oviparous	NA	2	2	3	NA	4	30000	0.085	14	guarders	nesters	no	omnivorous	2	demersal	both	yes	NA	freshwater							NA	yes	no	no	yes	yes	no
Ng, H. H. & H. H. Tan, 2010. An Annotated Checklist of the Non-native Freshwater Fish Species in the Reservoirs of Singapore. COSMOS, 6: 95- 116.	Siluriformes	Loricariidae	Pterygoplichthys pardalis	Amazon sailfin catfish Spotted-belly Sailfin Catfish		ES						600 (Private lives book)
Weber, C., 2003. Subfamily Hypostominae (armored catfishes). In: Reis, R. E., S. O. Kullander and C. J. Jr. Ferraris (eds.), Check List of the Freshwater Fishes of South and Central America. Edipucrs, Porto Alegre. Pp. 351-372.	Siluriformes	Loricariidae	Pterygoplichthys pardalis	Amazon sailfin catfish				Amazon River drainage
Yeo, D. C. J. & C. S. W. Chia, 2010. Introduced species in Singapore: An overview. COSMOS, 06: 23-37.	Siluriformes	Loricariidae	Pterygoplichthys pardalis	Amazon sailfin catfish	yes			Central to South America
Lim, K. K. P.and P. K. L. Ng, 1990. A Guide to the Common Freshwater Fishes of Singapore, Singapore Science Centre, Singapore. 160pp.	Siluriformes	Loricariidae	Pterygoplichthys pardalis	Amazon sailfin catfish													oviparous												solitary	omnivorous																	yes	yes
Ng, P. K. L., L. M. Chou & T. J. Lam, 1993. The Status and Impact of Introduced Freshwater Animals in Singapore. Biological Conservation, 64: 19-24.	Siluriformes	Loricariidae	Pterygoplichthys pardalis	Amazon sailfin catfish			at least 1990																																								yes
Page, L.M. and R.H. Robins, 2006. Identification of sailfin catfishes (Teleostei: Loricariidae) in Southeastern Asia. Raffles Bull. Zool. 54(2):455-457. http://lkcnhm.nus.edu.sg/rbz/biblio/54/54rbz455-457.pdf	Siluriformes	Loricariidae	Pterygoplichthys pardalis	Amazon sailfin catfish			at least 1988
GISD ; 19 Dec 2014; http://www.issg.org/database/species/ecology.asp?si=1657&fr=1&sts=sss&lang=EN	Siluriformes	Loricariidae	Pterygoplichthys pardalis	Amazon sailfin catfish	yes				highly tolerant to polluted water; often found in soft water but can adapt to hard water; can readily adapt to changing water quality	generalist						10 in aquaria											guarders	nesters		omnivorous but mainly consume detritus, algae, and various plant matter			lentic and lotic				5.5.0 to 8.0			lower lethal temp 11
Mendoza, R.E.; Cudmore, B.; Orr, R.; Balderas, S.C.; Courtenay, W.R.; Osorio, P.K.; Mandrak, N.; Torres, P.A.; Damian, M.A.; Gallardo, C.E.; Sanguines, A.G.; Greene, G.; Lee, D.; Orbe-Mendoza, A.; Martinez, C.R.; and Arana, O.S. 2009. Trinational Risk Assessment Guidelines for Aquatic Alien Invasive Species. Commission for Environmental Cooperation. 393, rue St-Jacques Ouest, Bureau 200, Montréal…	Siluriformes	Loricariidae	Pterygoplichthys pardalis	Amazon sailfin catfish																																	7-7.5			23-28
Baensch, H.A. and R. Riehl, 1997. Aquarien Atlas, Band 5. Mergus Verlag, Melle, Germany. 1148 pp. ; Fishbase	Siluriformes	Loricariidae	Pterygoplichthys pardalis	Amazon sailfin catfish																												demersal				freshwater
Chavez, J.M., R.M. de la Paz, S.K. Manohar, R.C. Pagulayan and R. Carandang VI, 2006. New Philippine record of south american sailfin catfishes (Pisces: Loricariidae). Zootaxa 1109:57-68. ; Fishbase	Siluriformes	Loricariidae	Pterygoplichthys pardalis	Amazon sailfin catfish									423
Jumawan, J. C., A. A. Herrera and B. V. Jr, 2014. Embryonic and larval development of the suckermouth sailfin catfish Pterygoplichthys pardalis from Marikina River, Philippines. EurAsian Journal of BioSciences, 8: 38-50. http://www.ejobios.com/downloadFile.php?fileName=EJOBIOS-8_4&type=PDF	Siluriformes	Loricariidae	Pterygoplichthys pardalis	Amazon sailfin catfish					Eggs of P. pardalis are highly adhesive, allowing the formation of tight clutches of eggs. Teleost eggs can be non-adhesive, weakly adhesive or strongly adhesive. Rizzo et al. (2002) point out that adhesive eggs are often large, laid in smaller numbers and associated with the sedentary nature of the species or with parental care.									7			2.97	3.2	3.43
Wakida-Kusunoki, A. T. and L. Amador-del Ángel, 2011. Biological aspects of the invasive plecos Pterygoplichthys pardalis (Teleostei: Loricariidae) from Palizada River, Campeche, Mexico. Revista Mexicana de Biodiversidad, 82 (3): 870-878. http://www.revistas.unam.mx/index.php/bio/article/view/27842/25766	Siluriformes	Loricariidae	Pterygoplichthys pardalis	Amazon sailfin catfish								422.5		385.4						at 306.8 mm TL						11.5
Samat, A., 2008. Ecological Assessment of the Amazon Sailfin Catfish (Pterygoplichthys Pardalis) In the Langat River, Malaysia. PhD dissertation, Universiti Putra Malaysia. http://psasir.upm.edu.my/5152/1/FS_2008_36.pdf	Siluriformes	Loricariidae	Pterygoplichthys pardalis	Amazon sailfin catfish																				18791
Zworykin, D. D. and S. V. Budaev, 2013. Non-indigenous armoured catfish in Vietnam: invasion and systematics. Ichthyological Research, 60: 327-333.	Siluriformes	Loricariidae	Pterygoplichthys pardalis	Amazon sailfin catfish																						15.77
requested article: received Requested for the PhD dissertation: http://psasir.upm.edu.my/5152/1/FS_2008_36.pdf (not available) New request: http://biblat.unam.mx/pt/revista/boletim-do-museu-paraense-emilio-goeldi-serie-zoologia/articulo/aspectos-reproductivos-do-acari-bodo-liposarcus-pardalis-pisces-siluriformes-loricariidae-castelnau-1855-do-medio-amazonas 1. http://psasir.upm.edu.my/5152/ 2. ht…	Siluriformes	Loricariidae	Pterygoplichthys pardalis	Amazon sailfin catfish
Neves, A. M. B. y M. L. Ruffino.1998. Aspectos reproductivos do acarí bodó, Liposarcus pardalis (Pisces, Siliformes, Locariidae) (Castelnau,1855) no Médio de Amazonas. Boletim do Museu Paraense Emilio Goeldi. Série Antropologica 14:77–94. Aspectos reproductivos do acari-bodo Liposarcus pardalis (Pisces, Siluriformes, Loricariidae) (Castelnau, 1855) do medio Amazonas Neves, Ana Maira Bastos; Ruffi…	Siluriformes	Loricariidae	Pterygoplichthys pardalis	Amazon sailfin catfish								450		900
http://www.fishbase.se/summary/Pterygoplichthys-pardalis.html	Siluriformes	Loricariidae	Pterygoplichthys pardalis	Amazon sailfin catfish																											2.0 ±0.00 se													yes
Compiled	Siluriformes	Loricariidae	Pterygoplichthys pardalis	Amazon sailfin catfish	yes	ES	1988			yes	NA	450	423	900		10	oviparous	7	NA	NA	2.97	3.2	3.43	18791	NA	15.77	guarders	nesters	no	omnivorous	2	demersal	both	yes	NA	freshwater							NA	yes	no	no	yes	yes	no
Lim, K. K. P.and P. K. L. Ng, 1990. A Guide to the Common Freshwater Fishes of Singapore, Singapore Science Centre, Singapore. 160pp. (as Systomus partipentazona)	Cypriniformes	Cyprinidae	Puntigrus partipentazona	Five-banded Tiger barb			late 1960s or early 1970s	Peninsular Malaysia, Thailand, Indo-China				60?																				midwater															Yes
Yeo, D. C. J. & C. S. W. Chia, 2010. Introduced species in Singapore: An overview. COSMOS, 06: 23-37.	Cypriniformes	Cyprinidae	Puntigrus partipentazona	Five-banded Tiger barb	no	ES		Asia
Baker, N. & K. K. P. Lim, 2012. Wild Animals of Singapore. A Photographic Guide to Mammals, Reptiles, Amphibians and Freshwater Fishes. Updated edition. Draco Publishing and Distribution Pte. Ltd. and Nature Society, Singapore. 180 pp.	Cypriniformes	Cyprinidae	Puntigrus partipentazona	Five-banded Tiger barb		ES
Baensch, H.A. and R. Riehl, 1991. Aquarien atlas. Bd. 3. Melle: Mergus, Verlag für Natur-und Heimtierkunde, Germany. 1104 pp.	Cypriniformes	Cyprinidae	Puntigrus partipentazona	Five-banded Tiger barb																				max 500			non-guarders	open substratum egg scatterers				benthopelagic				freshwater	7-?			22-25
Baird, I.G., V. Inthaphaisy, P. Kisouvannalath, B. Phylavanh and B. Mounsouphom, 1999. The fishes of southern Lao. Lao Community Fisheries and Dolphin Protection Project. Ministry of Agriculture and Forestry, Lao PDR. 161 pp.	Cypriniformes	Cyprinidae	Puntigrus partipentazona	Five-banded Tiger barb									40
Rainboth, W.J., 1996. Fishes of the Cambodian Mekong. FAO Species Identification Field Guide for Fishery Purposes. FAO, Rome, 265 p.	Cypriniformes	Cyprinidae	Puntigrus partipentazona	Five-banded Tiger barb																										omnivorous			lentic, lotic		weedy; small streams and weedy impoundments, Most abundant in impoundments with dense growth of aquatic macrophytes.
http://www.fishbase.org/summary/Puntigrus-partipentazona.html	Cypriniformes	Cyprinidae	Puntigrus partipentazona	Five-banded Tiger barb												1.9 (Fishbase life history tool)															2.9 ±0.34 se
Compiled	Cypriniformes	Cyprinidae	Puntigrus partipentazona	Five-banded Tiger barb	no	ES	1970			NA	NA	60	40	NA		NA	oviparous	NA	NA	NA	NA	NA	NA	500	NA	NA	nonguarders	open substratum	NA	omnivorous	2.9	benthopelagic	both	yes	vege	freshwater							no	NA	no	no	yes	no	no
Ng, H. H. & H. H. Tan, 2010. An Annotated Checklist of the Non-native Freshwater Fish Species in the Reservoirs of Singapore. COSMOS, 6: 95- 116.	Cypriniformes	Cyprinidae	Puntigrus tetrazona	Four-banded Tiger barb		ES
Kottelat, M., S. N. Kartikasari, S. Wirjoatmodjo, 1993. Freshwater Fishes of Western Indonesia and Sulawesi. Periplus, Hong Kong, 1993. 293 pp.	Cypriniformes	Cyprinidae	Puntigrus tetrazona	Four-banded Tiger barb				Sumatra and Borneo
Yeo, D. C. J. & C. S. W. Chia, 2010. Introduced species in Singapore: An overview. COSMOS, 06: 23-37.	Cypriniformes	Cyprinidae	Puntigrus tetrazona	Four-banded Tiger barb	yes			Asia
Riehl, R. and H.A. Baensch, 1996. Aquarien Atlas, Band 1. 10th edition. Mergus Verlag GmBH, Melle, Germany. 992 pp.	Cypriniformes	Cyprinidae	Puntigrus tetrazona	Four-banded Tiger barb																												bethopelagic				freshwater	6-8			20-26
Shukla, J. P. Fish & Fisheries. Rastogi Publications, New Delhi. 640 pp.	Cypriniformes	Cyprinidae	Puntigrus tetrazona	Four-banded Tiger barb																													lentic, lotic
Kottelat, M., A.J. Whitten, S.N. Kartikasari and S. Wirjoatmodjo, 1993. Freshwater fishes of Western Indonesia and Sulawesi. Periplus Editions, Hong Kong. 221 pp.	Cypriniformes	Cyprinidae	Puntigrus tetrazona	Four-banded Tiger barb								70																		ominivorous
Bundesministerium für Ernährung, Landwirtschaft und Forsten (BMELF), 1999. Gutachten über Mindestanforderungen an die Haltung von Zierfischen (Süßwasser). Bundesministerium für Ernährung, Landwirtschaft und Forsten (BMELF), Bonn, Germany. 16 p.	Cypriniformes	Cyprinidae	Puntigrus tetrazona	Four-banded Tiger barb																									yes
Riehl, R. and H.A. Baensch, 1991. Aquarien Atlas. Band. 1. Melle: Mergus, Verlag für Natur-und Heimtierkunde, Germany. 992 pp.	Cypriniformes	Cyprinidae	Puntigrus tetrazona	Four-banded Tiger barb																							non-guarders	open substratum egg scatterers
Riehl, R. and H.A. Baensch, 1991. Aquarien Atlas. Band. Volume 1. Melle: Mergus, Verlag für Natur-und Heimtierkunde, Germany. 992 pp. Baensch, H. A. & R. Riehl, 1993. Aquarium Atlas. Volume 2. Verlag GmbH Hans A. Baensch, Germany. 1212 pp.	Cypriniformes	Cyprinidae	Puntigrus tetrazona	Four-banded Tiger barb					thrive in water with hardness of 100 to 250 ppm CaCO3
Smaruj I., A. Brysiewicz, A. Korzelecka-Orkisz, K. Formicki & A. Winnicki, 2005. Specyfika rozrodu i rozwoju embrionalnego brzanki sumatrzańskiej (Puntius tetrazona Bleeker 1855) W: Rozród, podchów, profilaktyka ryb sumokształtnych i innych gatunków [Zakęś Z. (red.)]. Wyd. IRŚ Olsztyn: 189–195.	Cypriniformes	Cyprinidae	Puntigrus tetrazona	Four-banded Tiger barb																				300 avg
Kortmulder, K. 1982. Etho-ecology of seventeen Barbus species (Pisces; Cyprinidae). Netherlands Journal of Zoology, 32: 144-168.	Cypriniformes	Cyprinidae	Puntigrus tetrazona	Four-banded Tiger barb					prefer hard waters with [CaCO3] greater than 40 ppm
Tamaru, C. S., B. Cole, R. Bailey and C. Brown, 1996. A manual for commercial production of the tiger barb, Capoeta tetrazona, a temporary paired tank spawner. University of Hawaii Sea Grant College Program, Honolulu. 65 pp. Accessible at http://nsgl.gso.uri.edu/hawau/hawauh97002.pdf	Cypriniformes	Cyprinidae	Puntigrus tetrazona	Four-banded Tiger barb					wide tolerate to water qualitty fluctuations					94.821	LNWT= (0.126*TL)-4.268; LNWT natural log of body weight in grams; TL in mm			3 days if temperature is 25-27; fry is non-swimming for 2 days and obtain nutrition from yolk sac	6-7 weeks	6-7 weeks	1.06	1.18	1.32																	can tolerate 18-32
Axelrod, H. R. & M. E. Sweeney, 1992. The Fascinations of Breeding Aquarium Fish. T. F. H. Publications, Inc. Ltd. Neptune City. 448 pp. Scheurmann, I., 1990. Aquarium Fish Breeding: Breeding Instructions for Cichlids, Characins, Catfish, and Other Popular Fish. Baron's Educational Series Inc., Hauppauge. 139 pp.	Cypriniformes	Cyprinidae	Puntigrus tetrazona	Four-banded Tiger barb																				max 500
Ng, P. K. L., L. M. Chou & T. J. Lam, 1993. The Status and Impact of Introduced Freshwater Animals in Singapore. Biological Conservation, 64: 19-24.	Cypriniformes	Cyprinidae	Puntigrus tetrazona	Four-banded Tiger barb			maybe late 1970s or early 1980s, or more recent than that
Ward, B.,1995. The Aquarium Fish Survival Manual. Barron's Educational Series, New York. 176 pp.	Cypriniformes	Cyprinidae	Puntigrus tetrazona	Four-banded Tiger barb					Oxygen requirement is high																																			no, inferred since O2 requirement is high
http://www.fishbase.org/summary/Puntigrus-tetrazona.html	Cypriniformes	Cyprinidae	Puntigrus tetrazona	Four-banded Tiger barb												1.04															2.9 ±0.31 se
Compiled	Cypriniformes	Cyprinidae	Puntigrus tetrazona	Four-banded Tiger barb	yes	ES	1980			no	NA	70	NA	94.821		1.04	oviparous	3	0.125	0.125	1.06	1.18	1.32	500	NA	NA	nonguarders	open substratum	yes	omnivorous	2.9	benthopelagic	both	yes	NA	freshwater							NA	no	no	no	no	no	no
Ng, H. H. & H. H. Tan, 2010. An Annotated Checklist of the Non-native Freshwater Fish Species in the Reservoirs of Singapore. COSMOS, 6: 95- 116.	Cypriniformes	Cyprinidae	Rasbora borapetensis	Blackline or Redtail rasbora								total length 5cm Madsen, 1975
Ng, P. X. & H. H. Tan, 2013. Fish diversity before and after construction of the Punggol and Serangoon reservoirs, Singapore.Nature in Singapore, 6: 19–24.	Cypriniformes	Cyprinidae	Rasbora borapetensis	Blackline or Redtail rasbora
Kottelat, M., 1998. Fishes of the Nam Theun and Xe Bangfai basins, Laos, with diagnoses of twenty-two new species (Teleostei: Cyprinidae, Balitoridae, Cobitidae, Coiidae and Odontobutidae). Ichthyological Explorations of Freshwater, 9: 1-128.	Cypriniformes	Cyprinidae	Rasbora borapetensis	Blackline or Redtail rasbora				Mekong, Chao Phraya, and Meklong river drainages in Indochina; northern Malay Peninsula																						omnivorous			turbid water
Vidthayanon, C., 2002. Peat swamp fishes of Thailand. Office of Environmental Policy and Planning, Bangkok, Thailand, 136 pp.	Cypriniformes	Cyprinidae	Rasbora borapetensis	Blackline or Redtail rasbora									60																				swamps
Lim, K. K. P.and P. K. L. Ng, 1990. A Guide to the Common Freshwater Fishes of Singapore, Singapore Science Centre, Singapore. 160pp.	Cypriniformes	Cyprinidae	Rasbora borapetensis	Blackline or Redtail rasbora																									Gregarious			Surface to midwater															Yes
Baker, N. & K. K. P. Lim, 2012. Wild Animals of Singapore. A Photographic Guide to Mammals, Reptiles, Amphibians and Freshwater Fishes. Updated edition. Draco Publishing and Distribution Pte. Ltd. and Nature Society, Singapore. 180 pp.	Cypriniformes	Cyprinidae	Rasbora borapetensis	Blackline or Redtail rasbora		ES
Yeo, D. C. J. & C. S. W. Chia, 2010. Introduced species in Singapore: An overview. COSMOS, 06: 23-37.	Cypriniformes	Cyprinidae	Rasbora borapetensis	Blackline or Redtail rasbora	yes			Asia
Riehl, R. and H.A. Baensch, 1991. Aquarien Atlas. Band. 1. Melle: Mergus, Verlag für Natur-und Heimtierkunde, Germany. 992 pp.	Cypriniformes	Cyprinidae	Rasbora borapetensis	Blackline or Redtail rasbora																																freshwater	6.5-7			22-26
Lim, K.K.P. and P.K.L. Ng, 1990. The freshwater fishes of Singapore. Singapore Science Centre, Singapore. 160 p.	Cypriniformes	Cyprinidae	Rasbora borapetensis	Blackline or Redtail rasbora																													lentic, lotic
Taki, Y., 1978. An analytical study of the fish fauna of the Mekong basin as a biological production system in nature. Research Institute of Evolutionary Biology Tokyo Special Publication, 1: 1–77.	Cypriniformes	Cyprinidae	Rasbora borapetensis	Blackline or Redtail rasbora																																							large
Rainboth, W.J., 1996. Fishes of the Cambodian Mekong. FAO Species Identification Field Guide for Fishery Purposes. FAO, Rome, 265 pp.	Cypriniformes	Cyprinidae	Rasbora borapetensis	Blackline or Redtail rasbora																										omnivorous		pelagic; found from midwater to surface in nearly all ponds, ditches, canals, and reservoir margins of 2m depth or less throughout the Mekong and Chao Phrya basins.
Mills, D. and G. Vevers, 1989. The Tetra encyclopedia of freshwater tropical aquarium fishes. Tetra Press, New Jersey. 208 pp.	Cypriniformes	Cyprinidae	Rasbora borapetensis	Blackline or Redtail rasbora
Munro, A., A. P. Scott & T. J. Lam, 1990. Tropical freshwater fish. Reproductive Seasonality in Teleosts: Environmental Influences. CRC Press, Boca Raton. 264 pp.	Cypriniformes	Cyprinidae	Rasbora borapetensis	Blackline or Redtail rasbora
Heckman, C., 1979. Seasonal succession of the biota. Rice Field Ecology in Northeastern Thailand, Springer Netherlands, 34: 159-169.	Cypriniformes	Cyprinidae	Rasbora borapetensis	Blackline or Redtail rasbora															0.5	0.5
Beamish, F., R. Plongsesthee, P. Chanintarapoomi and P. Nithirojpakdee, 2011. Total length‐weight relationships among Thai freshwater fishes and the influence of capture location and preservation. Journal of Applied Ichthyology, 27: 955-958.	Cypriniformes	Cyprinidae	Rasbora borapetensis	Blackline or Redtail rasbora										1.982 (using 6cm as TL)	W=0.0072L^3.1354; TL; cm,g; r2=0.959
Ward, B.,1995. The Aquarium Fish Survival Manual. Barron's Educational Series, New York. 176 pp.	Cypriniformes	Cyprinidae	Rasbora borapetensis	Blackline or Redtail rasbora					Fish appreciates some peat in aquarium
Ng, P. K. L., L. M. Chou & T. J. Lam, 1993. The Status and Impact of Introduced Freshwater Animals in Singapore. Biological Conservation, 64: 19-24.	Cypriniformes	Cyprinidae	Rasbora borapetensis	Blackline or Redtail rasbora			probably in the early or mid-1980s																																								yes
http://www.seriouslyfish.com/species/rasbora-borapetensis/	Cypriniformes	Cyprinidae	Rasbora borapetensis	Blackline or Redtail rasbora													oviparous	0.75-2						30-50			non-guarders	open substratum egg scatterer	yes
http://www.fishbase.se/PopDyn/KeyfactsSummary_2v2.php?ID=10834&GenusName=Rasbora&SpeciesName=borapetensis&vStockCode=11157&fc=122	Cypriniformes	Cyprinidae	Rasbora borapetensis	Blackline or Redtail rasbora												2.8 (Fishbase life history tool)
http://www.fishbase.org/summary/Rasbora-borapetensis.html	Cypriniformes	Cyprinidae	Rasbora borapetensis	Blackline or Redtail rasbora																											3.3 ±0.41 se
Compiled	Cypriniformes	Cyprinidae	Rasbora borapetensis	Blackline or Redtail rasbora	yes	ES	1980			NA	NA	50	60	1.982		NA	oviparous	0.75	0.5	0.5	NA	NA	NA	50	NA	NA	nonguarders	open substratum	yes	omnivorous	3.3	pelagic	both	yes	NA	freshwater							yes	NA	no	no	yes	no	no
Lim, K. K. P. & H. H. Tan, 2011. Addition of three cyprinid fishes to the established alien fauna of Singapore. Nature in Singapore, 4: 377–382.	Cypriniformes	Cyprinidae	Rasbora trilineata	scissors-tail rasbora		ES	first record Dec 1964, but likely discard of aquarium fish																																								yes, occasionally seen
	Cypriniformes	Cyprinidae	Rasbora trilineata	scissors-tail rasbora	no
Kottelat, M. & A. J. Whitten, 1993. Freshwater Fishes of Western Indonesia. Periplus Editions Limited. xxxviii + 221 pp., 84 pls.	Cypriniformes	Cyprinidae	Rasbora trilineata	scissors-tail rasbora				Thailand, Peninsular Malaysia, Sumatra, and Borneo				60
Riehl, R. and H.A. Baensch, 1991. Aquarien Atlas. Band. 1. Melle: Mergus, Verlag für Natur-und Heimtierkunde, Germany. 992 pp. ; Fishbase	Cypriniformes	Cyprinidae	Rasbora trilineata	scissors-tail rasbora																												benthopelagic				freshwater	6-8			23-25
Taki, Y., 1974. Fishes of the Lao Mekong Basin. United States Agency for International Development Mission to Laos Agriculture Division. 232 pp. ; Fishbase	Cypriniformes	Cyprinidae	Rasbora trilineata	scissors-tail rasbora								130
Hervey, G. F. & J. Hems, 1952. Freshwater tropical aquarium fishes. An encyclopaedic survey. The Batchworth Press, London. 430 pp.	Cypriniformes	Cyprinidae	Rasbora trilineata	scissors-tail rasbora									203.2
Roberts, T.R., 1989. The freshwater fishes of Western Borneo (Kalimantan Barat, Indonesia). Mem. Calif. Acad. Sci. 14:210 pp. ; Fishbase	Cypriniformes	Cyprinidae	Rasbora trilineata	scissors-tail rasbora				Asia: Mekong and Chao Phraya basins; Malay Peninsula, Sumatra, Borneo.
Rainboth, W.J., 1996. Fishes of the Cambodian Mekong. FAO Species Identification Field Guide for Fishery Purposes. FAO, Rome, 265 pp. ; Fishbase	Cypriniformes	Cyprinidae	Rasbora trilineata	scissors-tail rasbora																										carnivorous			lentic, lotic; lakes, swamps, slow flowing areas of rivers, usually in open areas
Mills, D. and G. Vevers, 1989. The Tetra encyclopedia of freshwater tropical aquarium fishes. Tetra Press, New Jersey. 208 pp. ; Fishbase	Cypriniformes	Cyprinidae	Rasbora trilineata	scissors-tail rasbora
Balon, E.K., 1975. Reproductive guilds of fishes: a proposal and definition. J. Fish. Res. Board Can. 32(6):821-864. ; Fishbase	Cypriniformes	Cyprinidae	Rasbora trilineata	scissors-tail rasbora																							non-guarders	brood hiders
Taki, Y., 1978. An analytical study of the fish fauna of the Mekong basin as a biological production system in nature. Research Institute of Evolutionary Biology Special Publications no. 1,77 p. Tokyo, Japan. ; Fishbase	Cypriniformes	Cyprinidae	Rasbora trilineata	scissors-tail rasbora																																							large
Symposium, C. F.,2009. The lifespan of Animals: Volume 5: Colloquia on Ageing. J & A, London. 432pp.	Cypriniformes	Cyprinidae	Rasbora trilineata	scissors-tail rasbora												4; in captivity								307	2.32 ± 0.49	6.99 ± 1.24
Saowakoon, S and H. Saowakoon. 2007. Some aspects in reproductive biology of Scissortail rasbora (Rasbora trilineata). pp. 90-91. In B. Singh, A. Mohandas, V. Joseph, S.S. Pai and L. Paul, eds. Book of Abstracts 8th Asian Fisheries Forum, Fisheries and Aquqculture : Strategic Outlook for Asia. Asian Fisheries Society and Asian Fisheries Society, Indian Branch. November 20-23, 2007, Kochi, India. …	Cypriniformes	Cyprinidae	Rasbora trilineata	scissors-tail rasbora					The development of eggs and sperms to gravid stage occurred during May to September								oviparous	17 hours at 28 degree
http://www.fao.org/fishery/introsp/2297/en ; 11 Dec 2014	Cypriniformes	Cyprinidae	Rasbora trilineata	scissors-tail rasbora			1960 Puntius spp.																																								yes
http://www.seriouslyfish.com/species/rasbora-trilineata/ ; Accessed 11 Dec 2014	Cypriniformes	Cyprinidae	Rasbora trilineata	scissors-tail rasbora																									yes						collected various types of habitat including swiftly-flowing forest hill streams with substrates of boulders, smaller stones, sand or gravel		can be found in peat swamp forest where pH is 4-6
http://www.fishbase.org/summary/Rasbora-trilineata.html	Cypriniformes	Cyprinidae	Rasbora trilineata	scissors-tail rasbora																											3.3 ±0.39 se
Chen I-S and Shao K-S, 1996. A taxonomic review of the gobiid fish genus Rhinogobius Gill, 1859, from Taiwan,with description of three new species. Zoological Studies, 35: 200-214. Kottelat M., 2001. Freshwater Fishes of Northern Vietnam— A Preliminary Checklist of the Fishes Known or Expected to Occur in Northern Vietnam with Comments on Systematics and Nomenclature. Environment and Social Devel…	Perciformes	Gobiidae	Rhinogobius giurinus	Barcheek goby		ES		Korea, Japan, the Ryukyus, China, Taiwan, and northern Vietnam
Ng, H. H. & H. H. Tan, 2010. An Annotated Checklist of the Non-native Freshwater Fish Species in the Reservoirs of Singapore. COSMOS, 6: 95- 116.	Perciformes	Gobiidae	Rhinogobius giurinus	Barcheek goby
Baker, N. & K. K. P. Lim, 2012. Wild Animals of Singapore. A Photographic Guide to Mammals, Reptiles, Amphibians and Freshwater Fishes. Updated edition. Draco Publishing and Distribution Pte. Ltd. and Nature Society, Singapore. 180 pp.	Perciformes	Gobiidae	Rhinogobius giurinus	Barcheek goby		ES
Yeo, D. C. J. & C. S. W. Chia, 2010. Introduced species in Singapore: An overview. COSMOS, 06: 23-37.	Perciformes	Gobiidae	Rhinogobius giurinus	Barcheek goby	no			Asia
Riede, K., 2004. Global register of migratory species - from global to regional scales. Final Report of the R&D-Projekt 808 05 081. Federal Agency for Nature Conservation, Bonn, Germany. 329 pp. ; Fishbase	Perciformes	Gobiidae	Rhinogobius giurinus	Barcheek goby							amphidromous																					demersal				Marine, freshwater, brackish
Masuda, H., K. Amaoka, C. Araga, T. Uyeno and T. Yoshino, 1984. The fishes of the Japanese Archipelago. Vol. 1. Tokai University Press, Tokyo, Japan. 437 p. (text). ; Fishbase	Perciformes	Gobiidae	Rhinogobius giurinus	Barcheek goby				45°N - 22°N				80
Kottelat, M., 2001. Freshwater fishes of northern Vietnam. A preliminary check-list of the fishes known or expected to occur in northern Vietnam with comments on systematics and nomenclature. Environment and Social Development Unit, East Asia and Pacific Region. The World Bank. 123 pp. ; Fishbase Masuda, H., K. Amaoka, C. Araga, T. Uyeno and T. Yoshino, 1984. The fishes of the Japanese Archipelag…	Perciformes	Gobiidae	Rhinogobius giurinus	Barcheek goby				Asia: China, Korean Peninsula, Taiwan, and Japan and Viet Nam
Tan, B.C. and K.-S. Tan, 2003. Singapore. p. 85-90. In N. Pallewatta, J.K. Reaser and A.T. Gutierrez (eds.) Invasive Alien Species in South-Southeast Asia: National Reports & Directory of Resources. Global Invasive Species Programme, Cape Town, South Africa. 111 pp.	Perciformes	Gobiidae	Rhinogobius giurinus	Barcheek goby			at least 1996																																								yes
Keith, 2003. Biology and ecology of amphidromous Gobiidae of the Indo‐Pacific and the Caribbean regions. Journal of fish biology, 63: 831.	Perciformes	Gobiidae	Rhinogobius giurinus	Barcheek goby					some studies demonstrated that newly hatched larvae are better adapted physiologically to life in sea water, while prolonged exposure to fresh water retarded development and increased mortality markedly																		guarders	nesters
Guo, Z., J. Cucherousset, S. Lek, Z. Li, F. Zhu, J. Tang and J. Liu, 2013. Comparative study of the reproductive biology of two congeneric and introduced goby species: implications for management strategies. Hydrobiologia, 709: 89-99.	Perciformes	Gobiidae	Rhinogobius giurinus	Barcheek goby	possibly some impact; species are considered to be as one of the major causes of the decline and/or extirpation of some native fishes in the lake.																0.376	0.47	0.564	7692		17.5			no
Tamada, K., 2005. Egg and clutch sizes of a goby Rhinogobius giurinus in the Aizu River, Kii Peninsula, Japan. Ichthyological Research, 52: 392-395.	Perciformes	Gobiidae	Rhinogobius giurinus	Barcheek goby									88								0.47	0.49	0.5	22515		20
Guo, Z., J. Liu, S. Lek, Z. Li, F. Zhu, J. Tang and J. Cucherousset, 2013. Age, growth and population dynamics of two congeneric and invasive goby species: the implications for management. SÉPARATION DE NICHE ENTRE DEUX ESPÉCES INVASIVES DE GOBIES: 110. http://core.kmi.open.ac.uk/download/pdf/12095918.pdf#page=123	Perciformes	Gobiidae	Rhinogobius giurinus	Barcheek goby				middle and lower reaches of Yangtze River								1.45 calculated	oviparous		0.39	0.39															no submerged macrophytes, silt and coarse sand substrata,
Ye, S., Z. Li, S. Lek-Ang, G. Feng, S. Lek and W. Cao, 2006. Community structure of small fishes in a shallow macrophytic lake (Niushan Lake) along the middle reach of the Yangtze River, China. Aquatic Living Resources, 19: 349-359.	Perciformes	Gobiidae	Rhinogobius giurinus	Barcheek goby																															less dependent on substrate cover
道津喜衛, 1961. ゴクラクハゼの生態・生活史. 長崎大学水産学部研究報告, 10: 120-125. Dôtu, Yosie, 1961. The Bionomics and Life History of the Gobioid Fish, Rhinogobius giurinus (RUTTER). http://naosite.lb.nagasaki-u.ac.jp/dspace/handle/10069/31713	Perciformes	Gobiidae	Rhinogobius giurinus	Barcheek goby												2		4
Yan-Shu, Q. W.-H. G. and L. X.-Z. H. Yan-Zhe, 2008. Reproductive Character, Embryonic and Larval Development of Ctenogobius giurinus [J]. Chinese Journal of Zoology, 5: 005.	Perciformes	Gobiidae	Rhinogobius giurinus	Barcheek goby																	0.453		0.644
KUAN, L. P., 2013. LENGTH WEIGHT RELATIONSHIP OF Rhinogobius giurinus IN EX-TIN MINING PONDS AT UTAR PERAK CAMPUS. Honours Thesis, Department of Biological Sciences, Universiti Tunku Abdul Rahman. http://eprints.utar.edu.my/842/1/BT-2013-0903582-1.pdf	Perciformes	Gobiidae	Rhinogobius giurinus	Barcheek goby										2.2677
Larson, H. K., Z. Jaafar and K. K. Lim, 2008. An annotated checklist of the gobioid fishes of Singapore. Raffles Bull Zool, 56: 135-155. http://lkcnhm.nus.edu.sg/rbz/biblio/56/56rbz135-155.pdf	Perciformes	Gobiidae	Rhinogobius giurinus	Barcheek goby			1989
GISD ; 8 Jan 2015	Perciformes	Gobiidae	Rhinogobius giurinus	Barcheek goby	no
http://www.ecologyasia.com/verts/fishes/oriental-river-goby.htm ; 8 Jan 2015	Perciformes	Gobiidae	Rhinogobius giurinus	Barcheek goby																										omnivorous
http://www.seriouslyfish.com/species/rhinogobius-giurinus-ctenogobius-giurinus-ctenogobius-hadropterus/ ; 8 Jan 2015	Perciformes	Gobiidae	Rhinogobius giurinus	Barcheek goby						no; Like many fishes that naturally inhabit running water it’s intolerant to accumulation of organic pollutants and requires spotless water in order to thrive	Some populations demonstrate an amphidromous reproductive strategy (see ‘Reproduction’), meaning the larvae and fry develop under brackish to marine conditions, whereas in others the entire life cycle takes place in freshwater. ; It may be that these do not all represent the same species but this has not yet been studied in detail (see ‘Notes’).							3															lotic		sand, mud, gravel, bedrock, scattered jumbles of rocks and boulders or a combination of these.	able to live entire live in freshwater							no; inferred
http://www.fishbase.org/summary/Rhinogobius-giurinus.html ; 8 Jan 2015	Perciformes	Gobiidae	Rhinogobius giurinus	Barcheek goby							Larvae travel in both river and the sea, and return to rivers from September to November.																			carnivorous	3.2 ±0.43 se		lotic		Eggs are laid under stones in river shoals.									unlikely
Compiled	Perciformes	Gobiidae	Rhinogobius giurinus	Barcheek goby	yes	ES	1989			no	amphidromous	80	88	2.677		2	oviparous	3	0.39	0.39	0.376	0.48	0.644	22515	NA	20	guarders	nesters	no	omnivorous	3.2	demersal	lotic	NA	sandy, muddy,gravel,rock	both and marine							no	NA	no	no	yes	no	no
Kullander, S. O., 2003. Family Cichlidae (cichlids). In: Reis, R. E., S. O. Kullander & C. J. Jr. Ferraris (eds.), Check List of the Freshwater Fishes of South and Central America. Edipucrs, Porto Alegre. Pp. 605- 654.	Cichliformes	Cichlidae	Satanoperca jurupari	Demon eartheater		ES		Amazon River basin, from Peru, Ecuador, and Colombia to the mouth of the Amazon River in Brazil, in Amapá (Brazil), and eastern French Guiana, also in the Bolivian Amazon drainage except for the Guaporé River
Ng, H. H. & H. H. Tan, 2010. An Annotated Checklist of the Non-native Freshwater Fish Species in the Reservoirs of Singapore. COSMOS, 6: 95- 116.	Cichliformes	Cichlidae	Satanoperca jurupari	Demon eartheater		ES	2010
Yeo, D. C. J. & C. S. W. Chia, 2010. Introduced species in Singapore: An overview. COSMOS, 06: 23-37.	Cichliformes	Cichlidae	Satanoperca jurupari	Demon eartheater	no			Central to South America
Riehl, R. and H.A. Baensch, 1991. Aquarien Atlas. Band. 1. Melle: Mergus, Verlag für Natur-und Heimtierkunde, Germany. 992 pp. ; Fishbase	Cichliformes	Cichlidae	Satanoperca jurupari	Demon eartheater																												benthopelagic				freshwater	6.3-7			24-26
Kullander, S.O., 2003. Cichlidae (Cichlids). p. 605-654. In R.E. Reis, S.O. Kullander and C.J. Ferraris, Jr. (eds.) Checklist of the Freshwater Fishes of South and Central America. Porto Alegre: EDIPUCRS, Brasil. ; Fishbase	Cichliformes	Cichlidae	Satanoperca jurupari	Demon eartheater									185
Keith, P., P.-Y. Le Bail and P. Planquette, 2000. Atlas des poissons d'eau douce de Guyane. Tome 2, Fascicule I: Batrachoidiformes, Mugiliformes, Beloniformes, Cyprinodontiformes, Synbranchiformes, Perciformes, Pleuronectiformes, Tetraodontiformes. Collection Patrimoines Naturels 43(I): 286p. Paris: Publications scientifiques du Muséum national d'Histoire naturelle. ; Fishbase	Cichliformes	Cichlidae	Satanoperca jurupari	Demon eartheater																										omnivorous			both		Typical of quiet water, occurring in freshwaters of estuaries and coastal swamps.
Mills, D. and G. Vevers, 1989. The Tetra encyclopedia of freshwater tropical aquarium fishes. Tetra Press, New Jersey. 208 pp. ; Fishbase	Cichliformes	Cichlidae	Satanoperca jurupari	Demon eartheater								250
Schaefer, C., 2003. Satanoperca im Aquarium. Aquarien-Praxis 5:2-4. ; Fishbase	Cichliformes	Cichlidae	Satanoperca jurupari	Demon eartheater																							bearers	external brooders ; Ovophile mouth brooders.
Fish forums; http://www.fishchannel.com/media/freshwater-aquariums/fish-breeding/mouthbrooders.aspx.pdf	Cichliformes	Cichlidae	Satanoperca jurupari	Demon eartheater					guards fry
Forums and shops: http://stonesaquarium.blogspot.sg/2013/12/satanoperca-jurupari-wc.html ; http://sgforums.com/forums/2959/topics/373299	Cichliformes	Cichlidae	Satanoperca jurupari	Demon eartheater																																											yes
http://www.seriouslyfish.com/species/satanoperca-jurupari/ ; 4 Jan 2015	Cichliformes	Cichlidae	Satanoperca jurupari	Demon eartheater															1	1									yes						typically over substrates of sand or mud with patches of leaf litter and submerged tree branches.								yes
http://www.fishbase.ca/summary/Satanoperca-jurupari.html ; 4 Jan 2015	Cichliformes	Cichlidae	Satanoperca jurupari	Demon eartheater				South America: Amazon River basin, from Peru, Ecuador and Colombia to the mouth of Amazon River in Brazil, in Amapá (Brazil), and eastern French Guiana, also in the Bolivian Amazon drainage except the Guaporé River.																400							3.1 ±0.4 se
Compiled	Cichliformes	Cichlidae	Satanoperca jurupari	Demon eartheater	no	ES	2010			NA	NA	250	185	NA		NA	oviparous	NA	1	1	NA	NA	NA	400	NA	NA	bearer	external brooders	yes	omnivorous	3.1	benthopelagic	both	yes	no specific	freshwater							yes	NA	no	no	yes	no	no
Ng, H. H. & H. H. Tan, 2010. An Annotated Checklist of the Non-native Freshwater Fish Species in the Reservoirs of Singapore. COSMOS, 6: 95- 116. Ng, P. K. L. & K. K. P. Lim, 1996. The freshwater fishes of Singapore, Journal of the Singapore National Academy of Science, 22-24: 109-124.	Osteoglossiformes	Osteoglossidae	Scleropages formosus	Asian arowana, dragon fish					mouth-brooder; private lives
Chang A, Leong TM, pers. comm. to HHT in Ng, H. H. & H. H. Tan, 2010. An Annotated Checklist of the Non-native Freshwater Fish Species in the Reservoirs of Singapore. COSMOS, 6: 95- 116.	Osteoglossiformes	Osteoglossidae	Scleropages formosus	Asian arowana, dragon fish		ES
http://www.fishing-worldrecords.com/scientificname/Scleropages%20formosus/show	Osteoglossiformes	Osteoglossidae	Scleropages formosus	Asian arowana, dragon fish										7000
Jaroszewska, M. and K. Dabrowski, 2009. The nature of exocytosis in the yolk trophoblastic layer of silver arowana (Osteoglossum bicirrhosum) juvenile, the representative of ancient teleost fishes. The Anatomical Record, 292: 1745-1755.	Osteoglossiformes	Osteoglossidae	Scleropages formosus	Asian arowana, dragon fish																	10		15	200
Nelson ,J. S., 2006. Fishes of the world. 4th ed. Hoboken, New Jersey. 624 pp.	Osteoglossiformes	Osteoglossidae	Scleropages formosus	Asian arowana, dragon fish																							Bearers	external brooders
Roberts, T. R., 1989. The freshwater fishes of western Borneo (Kalimantan Barat, Indonesia). Memoirs of the California Academy of Sciences 14: i xii, 1-210.	Osteoglossiformes	Osteoglossidae	Scleropages formosus	Asian arowana, dragon fish				Southeastern Thailand, southwestern Cambodia, southern Vietnam, Malay Peninsula, Sumatra, Borneo, Banka
Baensch, H.A. and R. Riehl, 1985. Aquarien atlas. Band 2. Mergus, Verlag für Natur-und Heimtierkunde GmbH, Melle. 1216 pp.	Osteoglossiformes	Osteoglossidae	Scleropages formosus	Asian arowana, dragon fish																												Benthopelagic				Freshwater				24-30
A Guide to Common Freshwater Fishes of Singapore , Singapore. 160pp.	Osteoglossiformes	Osteoglossidae	Scleropages formosus	Asian arowana, dragon fish																							Oviparous, mouthbrooder		Soilitary or in pairs; territorial			Surface to midwater				Freshwater								The fish is able to breathe atmospheric oxygen to some degree.			Yes
Tay G, in litt. Ng, H. H. & H. H. Tan, 2010. An Annotated Checklist of the Non-native Freshwater Fish Species in the Reservoirs of Singapore. COSMOS, 6: 95- 116.	Osteoglossiformes	Osteoglossidae	Scleropages formosus	Asian arowana, dragon fish			1983
Ng, P. K. L., R. Corlett, H. T. W. Tan and R. M. o. B. Research, 2011. Singapore Biodiversity: An Encyclopedia of the Natural Environment and Sustainable Development. Editions Didier Millet, Singapore. 552 pp.	Osteoglossiformes	Osteoglossidae	Scleropages formosus	Asian arowana, dragon fish			first introduced 1920s; but 1980s is when large numbers were introduced so that fish starts to get ES; well ES by 1990s
Blanc, M. & F. d’Aubenton, 1965. Sur la présence de Scleropages formosus (Müller et Schlegel, 1844), Poisson de la famille des Osteoglossidae dans les eaux douces du Cambodge. Bulletin du Muséum national d'histoire naturelle, Paris, 3: 397-402.	Osteoglossiformes	Osteoglossidae	Scleropages formosus	Asian arowana, dragon fish																													lentic, lotic	yes
Yeo, D. C. J. & C. S. W. Chia, 2010. Introduced species in Singapore: An overview. COSMOS, 06: 23-37.	Osteoglossiformes	Osteoglossidae	Scleropages formosus	Asian arowana, dragon fish	no			Asia
Axelrod, H.R., W.E. Burgess, N. Pronek and J.G. Walls, 1991. Dr. Axelrod's Atlas of freshwater aquarium fishes. Sixth edition. T.F.H. Publications, Neptune City, New Jersey. 1152 pp.	Osteoglossiformes	Osteoglossidae	Scleropages formosus	Asian arowana, dragon fish								900
Chang, A. K. W., 2010. Molecular analysis of the breeding biology of the Asian arowana (Scleropages formosus) (Doctoral dissertation, National University of Singapore). http://www.scholarbank.nus.edu.sg/bitstream/handle/10635/34690/ChangKWA.pdf?sequence=1	Osteoglossiformes	Osteoglossidae	Scleropages formosus	Asian arowana, dragon fish								1000										12-15		20-80	no GSI because cannot kill rare fish
Pers. Comm Cheng, H., 2004. In: Chang, A. K. W., 2010. Molecular analysis of the breeding biology of the Asian arowana (Scleropages formosus) (Doctoral dissertation, National University of Singapore).	Osteoglossiformes	Osteoglossidae	Scleropages formosus	Asian arowana, dragon fish												43; caught from wild reared in farm
Vidthayanon, C., 2002. Peat swamp fishes of Thailand. Office of Environmental Policy and Planning, Bangkok. 136 pp.	Osteoglossiformes	Osteoglossidae	Scleropages formosus	Asian arowana, dragon fish														three months to become independence
Scott D.C.B and Fuller J.D., 1976. The reproductive biology of Scleropages formosus (Muller and Schlegel) (Osteoglossomorpha, Osteoglossidae) in Malaya and the morphology of its pituitary gland. Journal of Fish Biology 8: 45-53.	Osteoglossiformes	Osteoglossidae	Scleropages formosus	Asian arowana, dragon fish													oviparous		2	3			19	20-30													6
Suleiman, M. Z., 2003. Breeding technique of Malaysian golden arowana, Scleropages formosus in concrete tanks. Aquaculture Asia, 8: 5-6.	Osteoglossiformes	Osteoglossidae	Scleropages formosus	Asian arowana, dragon fish														7			8												vegetation overhanging water				acidic						large
Rainboth, W. J., 1996. Fishes of the Cambodian Mekong. FAO Species Identification Field Guide for Fishery Purposes. Food and Agriculture Organisation, Rome. 265 pp.	Osteoglossiformes	Osteoglossidae	Scleropages formosus	Asian arowana, dragon fish
Kershaw, D., 1976. A structural and functional interpretation of the cranial anatomy in relation to the feeding of osteoglossoid fishes and a consideration of their phylogeny. The Transactions of the Zoological Society of London, 33: 173-252.	Osteoglossiformes	Osteoglossidae	Scleropages formosus	Asian arowana, dragon fish																										omnivorous
Smith, H. M., 1931. Notes on Siamese fishes. The Journal of the Siam Society, Natural Hististory Supplment, 8: Suppl. 1.	Osteoglossiformes	Osteoglossidae	Scleropages formosus	Asian arowana, dragon fish
Ng, P. K. and H. Tan, 1997. Freshwater fishes of Southeast Asia: potential for the aquarium fish trade and conservation issues. Aquarium Sciences and Conservation, 1: 79-90. http://breteschethibault.free.fr/articles%20aqua/Freshwater%20fishes%20of%20Southeast%20Asia.%20potential%20for%20the%20aquarium%20fish%20trade%20and%20conservation%20issues.pdf	Osteoglossiformes	Osteoglossidae	Scleropages formosus	Asian arowana, dragon fish							no
Rowley, J. J., Emmett, D. A., & Voen, S. (2008). Harvest, trade and conservation of the Asian arowana Scleropages formosus in Cambodia. Aquatic Conservation: Marine and Freshwater Ecosystems, 18(7), 1255-1262.	Osteoglossiformes	Osteoglossidae	Scleropages formosus	Asian arowana, dragon fish					Each male mouth-broods an average of 30 juveniles
GISD ; 17 Jan 2015	Osteoglossiformes	Osteoglossidae	Scleropages formosus	Asian arowana, dragon fish	no
http://www.fishbase.org/summary/Scleropages-formosus.html	Osteoglossiformes	Osteoglossidae	Scleropages formosus	Asian arowana, dragon fish																											3.9 ±0.63 se
Compiled	Osteoglossiformes	Osteoglossidae	Scleropages formosus	Asian arowana, dragon fish	no	ES	1920			NA	no	1000	NA	7000		43	oviparous	7	2	3	8	13.5	19	200	NA	NA	bearer	external brooders	no	omnivorous	3.9	benthopelagic	both	yes	vege	freshwater							yes	yes	no	no	yes	no	no
Ng, P. K. L., L. M. Chou & T. J. Lam, 1993. The Status and Impact of Introduced Freshwater Animals in Singapore. Biological Conservation, 64: 19-24.	Cichliformes	Cichlidae	Thorichthys meeki	Firemouth cichlid			feral in at least 1993
Liew, J. H., H. H. Tan and D. C. Yeo, 2012. Some cichlid fishes recorded in Singapore. Nat Singap, 5: 229-236.	Cichliformes	Cichlidae	Thorichthys meeki	Firemouth cichlid			1990
Hervey, G. F. F. Z. S. & Hems, J., 1953. Freshwater Tropical Aquarium Fishes, An Encyclopaedic survey. Batchworth Press Ltd, London. 430pp.	Cichliformes	Cichlidae	Thorichthys meeki	Firemouth cichlid									127
Minckley, W. L. and P. C. Marsh,2009. Inland Fishes of the Greater Southwest: Chronicle of a Vanishing Biota. University of Arizona Press. 426 pp.	Cichliformes	Cichlidae	Thorichthys meeki	Firemouth cichlid									155
Conkel, D., 1993. Cichlids of North and Central America. T.F.H. Publications, Inc., USA. ; Fishbase; Tan HH, Lim KKP, Liew JH, Low BW, Lim RBH, Kwik JTB, et al. The non-native freshwater fishes of Singapore: an annotated compilation. Raffles Bulletin of Zoology. 2020;68:150-95. doi: 10.26107/RBZ-2020-0016.	Cichliformes	Cichlidae	Thorichthys meeki	Firemouth cichlid		failed ES					no																					benthopelagic	both		Prefers lower and middle sections of rivers in slow moving waters	freshwater	6.5-7.5			26-30
Page, L.M. and B.M. Burr, 1991. A field guide to freshwater fishes of North America north of Mexico. Houghton Mifflin Company, Boston. 432 pp. ; Fishbase	Cichliformes	Cichlidae	Thorichthys meeki	Firemouth cichlid								170
Yamamoto, M.N. and A.W. Tagawa, 2000. Hawai'i's native and exotic freshwater animals. Mutual Publishing, Honolulu, Hawaii. 200 pp. ; Fishbase	Cichliformes	Cichlidae	Thorichthys meeki	Firemouth cichlid																				500											Stays close to the shoreline vegetation for protection
Lee, D.S., C.R. Gilbert, C.H. Hocutt, R.E. Jenkins, D.E. McAllister and J.R. Stauffer, 1980. Atlas of North American freshwater fishes. North Carolina State Museum of Natural History. 867 pp. ; Fishbase	Cichliformes	Cichlidae	Thorichthys meeki	Firemouth cichlid																							guarders	clutch tenders		Omnivorous, but feeds mainly on algae	2.0 ±0.00 se
Neil, S. J., 1984. Field studies of the behavioral ecology and agonistic behavior of Cichlasoma meeki (Pisces: Cichlidae). Environmental Biology of Fishes, 10: 59-68.	Cichliformes	Cichlidae	Thorichthys meeki	Firemouth cichlid																										Omnivorous
Webb, A., 2008. Risk assessment model development for establishment success and impact of non-native freshwater fishes in the Wet Tropics Bioregion, northern Queensland, Australia. A Report to the Marine and Tropical Science Research Facility (MTSRF) and Terrain Pty. Ltd.,Report No. 08/23. http://researchonline.jcu.edu.au/28221/1/28221_Webb_2006.pdf	Cichliformes	Cichlidae	Thorichthys meeki	Firemouth cichlid																																				tolerance 10.7-39.7
Ng, P. K. L. & K. K. P. Lim, 1997. The diversity and conservation status of fishes in the nature reserves of Singapore. The Gardens’ Bulletin, Singapore, 49: 245–265.	Cichliformes	Cichlidae	Thorichthys meeki	Firemouth cichlid																																											yes
USGS factsheet ; http://nas.er.usgs.gov/queries/FactSheet.aspx?speciesID=446 ; 3 Jan 2015	Cichliformes	Cichlidae	Thorichthys meeki	Firemouth cichlid																															soft substrate
GISD ; 3 Jan 2015	Cichliformes	Cichlidae	Thorichthys meeki	Firemouth cichlid	no
http://www.seriouslyfish.com/species/thorichthys-meeki/ ; 3 Jan 2014	Cichliformes	Cichlidae	Thorichthys meeki	Firemouth cichlid																									yes														unlikely	uncertain
http://www.fishbase.org/summary/Thorichthys-meeki.html ; 3 Jan 2014	Cichliformes	Cichlidae	Thorichthys meeki	Firemouth cichlid				22°N - 14°N, 95°W - 87°W ; Central America: Atlantic slope, in the Usumacinta River drainage, the Belize River drainage, and near Progreso, in Mexico, Guatemala and Belize.	fry guarded								oviparous
Compiled	Cichliformes	Cichlidae	Thorichthys meeki	Firemouth cichlid	no	FailedES	1990			NA	no	170	155	NA		NA	oviparous	NA	NA	NA	NA	NA	NA	500	NA	NA	guarders	clutch tenders	yes	omnivorous	2	benthopelagic	both	yes	vege	freshwater							no	NA	no	no	yes	no	no
Tan HH, Lim KKP, Liew JH, Low BW, Lim RBH, Kwik JTB, et al. The non-native freshwater fishes of Singapore: an annotated compilation. Raffles Bulletin of Zoology. 2020;68:150-95. doi: 10.26107/RBZ-2020-0016.	Cichliformes	Cichlidae	Tilapia zillii	Redbelly tilapia		FailedES
Marchetti, M. P., P. B. Moyle and R. Levine, 2004. Invasive species profiling? Exploring the characteristics of non-native fishes across invasion stages in California. Freshwater Biology, 49: 646-661.	Cichliformes	Cichlidae	Tilapia zillii	Redbelly tilapia																							guarders
Alfred, M. E. R., 1965. Part 4 Fish Rare and Endangered Fresh–Water Fishes of Malaya and Singapore. In: Talbot, L. M. & Martha H. Talbot (eds.), Conservation in Tropical South East Asia, International Union for Conservation of Nature and Natural Resources, Morges, Switzerland. Pp. 325-331.	Cichliformes	Cichlidae	Tilapia zillii	Redbelly tilapia			at least 1964, though indicated as rare
Liew, J. H., H. H. Tan and D. C. Yeo, 2012. Some cichlid fishes recorded in Singapore. Nat Singap, 5: 229-236.	Cichliformes	Cichlidae	Tilapia zillii	Redbelly tilapia			1961																																									yes; released into the lake at the Singapore Botanic Gardens for an aquaculture experiment.
Martinez-Palacios, C.A. & L.G. Ross. 1992. The reproductive biology and growth of the Central American cichlid Cichlasoma urophthalmus (Gunther). J. Appl. Ichthyol. 8: 99–109.	Cichliformes	Cichlidae	Tilapia zillii	Redbelly tilapia																				7000
Shalloof, K. A. and M. Alaa, 2009. Age, growth and fishery biology of cichlid spp. in Abu-Zaabal Lakes, Egypt. Egypt J. Aquat. Biol. & Fish, 13(2): 101-116. http://www.ejabf.eg.net/pdf/vol-13-n-2/7.pdf	Cichliformes	Cichlidae	Tilapia zillii	Redbelly tilapia										137.5		3 in study
James, N. P. and M. N. Bruton, 1992. Alternative life-history traits associated with reproduction in Oreochromis mossambicus (Pisces: Cichlidae) in small water bodies of the eastern Cape, South Africa. Environmental Biology of Fishes, 34: 379-392.	Cichliformes	Cichlidae	Tilapia zillii	Redbelly tilapia																					0.4
Ng, P. K. L. & K. K. P. Lim, 1997. The diversity and conservation status of fishes in the nature reserves of Singapore. The Gardens’ Bulletin, Singapore, 49: 245–265.	Cichliformes	Cichlidae	Tilapia zillii	Redbelly tilapia																																												food fish
Riede, K., 2004. Global register of migratory species - from global to regional scales. Final Report of the R&D-Projekt 808 05 081. Federal Agency for Nature Conservation, Bonn, Germany. 329 pp. ; Fishbase	Cichliformes	Cichlidae	Tilapia zillii	Redbelly tilapia							yes																					benthopelagic				both	6-9
Philippart, J.-C. and J.-C. Ruwet, 1982. Ecology and distribution of tilapias. p. 15-60. In R.S.V. Pullin and R.H. Lowe-McConnell (eds.) The biology and culture of tilapias. ICLARM Conf. Proc. 7. ; Fishbase	Cichliformes	Cichlidae	Tilapia zillii	Redbelly tilapia																															Spawns in lake bottoms with pebbles or sand and abundant vegetation					10.5-36 ; extended temp range 6.5-42.5
van Oijen, M.J.P., 1995. Appendix I. Key to Lake Victoria fishes other than haplochromine cichlids. p. 209-300. In F. Witte and W.L.T. van Densen (eds.) Fish stocks and fisheries of Lake Victoria. A handbook for field observations. Samara Publishing Limited, Dyfed, Great Britain. ; Fishbase	Cichliformes	Cichlidae	Tilapia zillii	Redbelly tilapia									400
Ita, E.O., 1984. Kainji (Nigeria). p. 43-103. In J.M. Kapetsky and T. Petr (eds.) Status of African reservoir fisheries. CIFA Tech. Pap. 10:326 p. ; Fishbase	Cichliformes	Cichlidae	Tilapia zillii	Redbelly tilapia										300
Noakes, D.G.L. and E.K. Balon, 1982. Life histories of tilapias: an evolutionary perspective. p. 61-82. In R.S.V. Pullin and R.H. Lowe-McConnell (eds.) The biology and culture of tilapias. ICLARM Conf. Proc. 7. ; Fishbase	Cichliformes	Cichlidae	Tilapia zillii	Redbelly tilapia												7
Teugels, G.G. and D.F.E. Thys van den Audenaerde, 1991. Tilapia. p. 482-508. In J. Daget, J.-P. Gosse, G.G. Teugels and D.F.E. Thys van den Audenaerde (eds.) Check-list of the freshwater fishes of Africa (CLOFFA). ISNB, Brussels; MRAC, Tervuren; and ORSTOM, Paris. Vol. 4. ; Fishbase Thys van den Audenaerde, D.F.E., 1964. Révision systématique des espèces congolaises du genre Tilapia (Pisces, Cich…	Cichliformes	Cichlidae	Tilapia zillii	Redbelly tilapia				Africa and Eurasia: South Morocco, Sahara, Niger-Benue system, rivers Senegal, Sassandra, Bandama, Boubo, Mé, Comoé, Bia, Ogun and Oshun, Volta system, Chad-Shari system, middle Congo River basin in the Ubangi, Uele, Ituri and Itimbiri (Democratic Republic of the Congo), Lakes Albert and Turkana, Nile system and the Jordan system																									both
Eccles, D.H., 1992. FAO species identification sheets for fishery purposes. Field guide to the freshwater fishes of Tanzania. Prepared and published with the support of the United Nations Development Programme (project URT/87/016). FAO, Rome. 145 pp. ; Fishbase	Cichliformes	Cichlidae	Tilapia zillii	Redbelly tilapia																									yes						Prefer shallow, vegetated areas
Bailey, R.G., 1994. Guide to the fishes of the River Nile in the Republic of the Sudan. J. Nat. Hist. 28:937-970. ; Fishbase	Cichliformes	Cichlidae	Tilapia zillii	Redbelly tilapia
Riehl, R. and H.A. Baensch, 1991. Aquarien Atlas. Band. 1. Melle: Mergus, Verlag für Natur-und Heimtierkunde, Germany. 992 pp. ; Fishbase	Cichliformes	Cichlidae	Tilapia zillii	Redbelly tilapia																				1000
Lowe-McConnell, R.H., 1982. Tilapias in fish communities. p. 83-113. In R.S.V. Pullin and R. H. Lowe-McConnell (eds.) The biology and culture of tilapias. ICLARM Conf. Proc. 7. 432 pp. ; Fishbase	Cichliformes	Cichlidae	Tilapia zillii	Redbelly tilapia																							guarders	clutch tenders
Neat, F. C., F. A. Huntingford and M. M. C. Beveridge, 1998. Fighting and assessment in male cichlid fish: the effects of asymmetries in gonadal state and body size. Animal Behaviour, 55: 883-891. http://www.sciencedirect.com/science/article/pii/S0003347297906692	Cichliformes	Cichlidae	Tilapia zillii	Redbelly tilapia															1						0.61
Ishikawa, T. and K. Tachihara, 2008. Age, growth and maturation of the redbelly tilapia Tilapia zillii introduced into the Haebaru Reservoir on Okinawa-jima Island. Fisheries Science, 74: 527-532. http://onlinelibrary.wiley.com/doi/10.1111/j.1444-2906.2008.01555.x/full	Cichliformes	Cichlidae	Tilapia zillii	Redbelly tilapia																					3.5	10
Coward, K. and N. R. Bromage, 1998. Histological classification of oocyte growth and the dynamics of ovarian recrudescence in Tilapia zillii. Journal of fish biology, 53: 285-302.	Cichliformes	Cichlidae	Tilapia zillii	Redbelly tilapia																	0.428	0.964	1.416
Mahomoud, W., A. M. M. Amin, K. F. Elboray, A. M. Ramadan and M. El-Halfawy, 2011. Reproductive biology and some observation on the age, growth, and management of Tilapia zilli (Gerv, 1848) from Lake Timsah, Egypt. Int J Fish Aquac, 3: 16-26. http://www.academicjournals.org/article/article1379602930_Mahomoud%20et%20al.pdf	Cichliformes	Cichlidae	Tilapia zillii	Redbelly tilapia																						20
Coward, K. and N. R. Bromage, 1999. Spawning periodicity, fecundity and egg size in laboratory-held stocks of a substrate-spawning tilapiine, Tilapia zillii (Gervais). Aquaculture, 171: 251-267. http://scholar.google.com.sg/scholar?q=info:aAHeAntxZ80J:scholar.google.com/&output=instlink&hl=en&as_sdt=0,5&scillfp=17446393605783582384&oi=lle	Cichliformes	Cichlidae	Tilapia zillii	Redbelly tilapia										354							1.14	1.5 in lab	1.71	11640 per clutch in lab
Chervinski, J. and M. Zorn, 1974. Note on the growth of Tilapia aurea (Steindachner) and Tilapia zillii (Gervais) in sea-water ponds. Aquaculture, 4: 249-255. http://www.sciencedirect.com/science/article/pii/0044848674900374	Cichliformes	Cichlidae	Tilapia zillii	Redbelly tilapia															0.25 in ponds	0.25 in ponds
Siddiqui, A. Q., 1979. Reproductive biology of Tilapia zillii (Gervais) in Lake Naivasha, Kenya. Environmental Biology of Fishes, 4: 257-262.	Cichliformes	Cichlidae	Tilapia zillii	Redbelly tilapia																				12334, gravimetric method
Moharram, S. and E. AKEL, 2007. reproductive biology of tilapia zillii (gerv, 1848) from abu qir bay, egypt. EGYPTIAN JOURNAL OF AQUATIC RESEARCH, 33 (1): 379-394. http://oceandocs.net/bitstream/1834/1878/1/Text.pdf	Cichliformes	Cichlidae	Tilapia zillii	Redbelly tilapia																	0.85		1.55													sampled from Mediterranean sea
Dadebo, E., N. Kebtineh, S. Sorsa and K. Balkew, 2014. Food and feeding habits of the red-belly tilapia (Tilapia zillii Gervais, 1848)(Pisces: Cichlidae) in Lake Ziway, Ethiopia. Science Publishing Group, Agriculture, Forestry and Fisheries, 3(1): 17-23. http://article.sciencepublishinggroup.com/pdf/10.11648.j.aff.20140301.14.pdf	Cichliformes	Cichlidae	Tilapia zillii	Redbelly tilapia																										mainly herbivorous
Eyeson, K. N. (1983). Egg and fry swallowing habits of tilapia. Aquaculture, 32(3), 415-418.	Cichliformes	Cichlidae	Tilapia zillii	Redbelly tilapia					guards fry
GISD ; http://www.issg.org/database/species/ecology.asp?si=1364&fr=1&sts=sss&lang=EN ; 5 Jan 2015	Cichliformes	Cichlidae	Tilapia zillii	Redbelly tilapia	yes													2	2	2	1		2	6000			Nest complexity can be variable, often with simple nests and limited parenting at exposed sites and complex nests with brooding chambers in sheltered areas.	Likely nesters as "Both parents may help in nest building, constructing nesting depressions 20 to 25cm in width and 5 to 8cm in depth, often in bottoms with sand or pebbles and ample vegetation."								coastal waters too
http://www.fishbase.ca/summary/Tilapia-zillii.html ; 4 Jan 2015	Cichliformes	Cichlidae	Tilapia zillii	Redbelly tilapia		FailedES		35°N - 10°S		generalist							oviparous													omnivorous	2.5 ±0.1 se		Fry are common in marginal vegetation and juveniles are found in the seasonal floodplain.										uncertain	unlikely, uncertain
Compiled	Cichliformes	Cichlidae	Tilapia zillii	Redbelly tilapia	yes	FailedES	1961			yes	yes	NA	400	354		7	oviparous	2	0.25	0.25	0.85	1.232	2	12334	3.5	20	guarders	clutch tenders	yes	omnivorous	2.5	benthopelagic	both	yes	vege	both and marine							NA	NA	no	no	no	yes	no
Low, B. W. & K. K. P. Lim, 2012. Gouramies of the genus Trichopodus in Singapore (Actinopterygii: Perciformes: Osphronemidae). Nature in Singapore, 5: 83–93.; Tan HH, Lim KKP, Liew JH, Low BW, Lim RBH, Kwik JTB, et al. The non-native freshwater fishes of Singapore: an annotated compilation. Raffles Bulletin of Zoology. 2020;68:150-95. doi: 10.26107/RBZ-2020-0016.	Perciformes	Osphronemidae	Trichopodus microlepis	moonlight gouramy		FailedES	1987					160	130														Eggs in nest, male guards nest			omnivorous, feeding on small invertebrates and algae.			shallow, lentic, lush aquatic vegetation											yes
Tan, H. K., P. K. L. Ng & H. P. Ng, 1987. Sepat—Malaysian gouramis. Nature Malaysiana, 12: 20–23.	Perciformes	Osphronemidae	Trichopodus microlepis	moonlight gouramy																																											Yes
Kottelat, M., 2001. Fishes of Laos. Wildlife Heritage Trust Publications, Colombo. 198 pp.	Perciformes	Osphronemidae	Trichopodus microlepis	moonlight gouramy				Asia
Rainboth, W. J., 1996. Fishes of the Cambodian Mekong. FAO Species Identification Field Guide for Fishery Purposes. Food and Agriculture Organisation, Rome. 265 pp.	Perciformes	Osphronemidae	Trichopodus microlepis	moonlight gouramy									150																yes	Omnivorous		both	lentic, lush aquatic vegetation										no
Riehl, R. and H.A. Baensch, 1991. Aquarien Atlas. Band. 1. Melle: Mergus, Verlag für Natur-und Heimtierkunde, Germany. 992 pp. ; Fishbase	Perciformes	Osphronemidae	Trichopodus microlepis	moonlight gouramy													oviparous															demersal				freshwater	6-7			26-30
Kottelat, M., 2001. Fishes of Laos. WHT Publications Ltd., Colombo 5, Sri Lanka. 198 pp. ; Fishbase	Perciformes	Osphronemidae	Trichopodus microlepis	moonlight gouramy				Asia: originally occurring in the Mekong in Cambodia and Viet Nam and Chao Phraya basins					130														guarders	nesters
Miller, R. J., 1974. Reproductive Behavior and Phylogeny in the Genus Trichogaster (Pisces, Anabantoidei). Zeitschrift für Tierpsychologie, 34: 484-499.	Perciformes	Osphronemidae	Trichopodus microlepis	moonlight gouramy														0.75						2000
GILLNET SELECTIVITY: A CASE STUDY IN ICELANDIC LAKE AND MARINE ENVIRONMENTS WITH REFERENCE TO CAMBODIAN FISHERIES ; http://www.unuftp.is/static/fellows/document/makkhen08prf.pdf	Perciformes	Osphronemidae	Trichopodus microlepis	moonlight gouramy					fry is protected in bubble nest
GISD ; 12 Jan 2015	Perciformes	Osphronemidae	Trichopodus microlepis	moonlight gouramy	no
http://www.fishbase.us/summary/Trichogaster-microlepis.html ; 12 Jan 2015	Perciformes	Osphronemidae	Trichopodus microlepis	moonlight gouramy																				1000							3.4 ±0.40 se
Compiled	Perciformes	Osphronemidae	Trichopodus microlepis	moonlight gouramy	no	FailedES	1987			NA	NA	160	150	NA		NA	oviparous	0.75	NA	NA	NA	NA	NA	2000	NA	NA	guarders	nesters	yes	omnivorous	3.4	demersal	lentic	yes	vege	freshwater							no	yes	no	no	yes	no	no
Lim, K. K. P.and P. K. L. Ng, 1990. A Guide to the Common Freshwater Fishes of Singapore, Singapore Science Centre, Singapore. 160pp.	Perciformes	Osphronemidae	Trichopodus pectoralis	Snakeskin gouramy		ES	likely 1930s					260?												500 eggs per brood
Alfred, E. R., 1966. The fresh-water fishes of Singapore. Zoologische Verhandelingen, 78: 1-68, 1966.	Perciformes	Osphronemidae	Trichopodus pectoralis	Snakeskin gouramy		ES	1898																																									yes
Alfred, M. E. R., 1965. Part 4 Fish Rare and Endangered Fresh–Water Fishes of Malaya and Singapore. In: Talbot, L. M. & Martha H. Talbot (eds.), Conservation in Tropical South East Asia, International Union for Conservation of Nature and Natural Resources, Morges, Switzerland. Pp. 325-331.	Perciformes	Osphronemidae	Trichopodus pectoralis	Snakeskin gouramy			introduced in 1898
Pathmasothy, S., 1996. Some Aspects Of The Nutritional Requirements And Management Of Lampam Jawa, Puntius Gonionotus (Bleeker), Broodstock. PhD dissertation, Universiti Pertanian Malaysia. 194pp. http://psasir.upm.edu.my/11817/1/FPSS_1996_1_A.pdf	Perciformes	Osphronemidae	Trichopodus pectoralis	Snakeskin gouramy
Morioka, S., 2013. Growth and morphological development of laboratory-reared larval and juvenile giant gourami Osphronemus goramy (Perciformes: Osphronemidae). Ichthyological Research, 60: 209-217.	Perciformes	Osphronemidae	Trichopodus pectoralis	Snakeskin gouramy																	0.91	0.97	1.03
Riede, K., 2004. Global register of migratory species - from global to regional scales. Final Report of the R&D-Projekt 808 05 081. Federal Agency for Nature Conservation, Bonn, Germany. 329 pp. ; Fishbase	Perciformes	Osphronemidae	Trichopodus pectoralis	Snakeskin gouramy							yes																					benthopelagic				freshwater	6-8.3
Riehl, R. and H.A. Baensch, 1991. Aquarien Atlas. Band. 1. Melle: Mergus, Verlag für Natur-und Heimtierkunde, Germany. 992 pp. ; Fishbase	Perciformes	Osphronemidae	Trichopodus pectoralis	Snakeskin gouramy																																				23-28
Kottelat, M., 2001. Fishes of Laos. WHT Publications Ltd., Colombo 5, Sri Lanka. 198 pp. ; Fishbase	Perciformes	Osphronemidae	Trichopodus pectoralis	Snakeskin gouramy				Asia: Mekong basin in Laos, Thailand, Cambodia and Vietnam; also Chao Phraya basin
Ng, H. H. & H. H. Tan, 2010. An Annotated Checklist of the Non-native Freshwater Fish Species in the Reservoirs of Singapore. COSMOS, 6: 95- 116.	Perciformes	Osphronemidae	Trichopodus pectoralis	Snakeskin gouramy		Maybe in the decline or extirpated as not found in LP nor US
Baker, N. & K. K. P. Lim, 2012. Wild Animals of Singapore. A Photographic Guide to Mammals, Reptiles, Amphibians and Freshwater Fishes. Updated edition. Draco Publishing and Distribution Pte. Ltd. and Nature Society, Singapore. 180 pp.	Perciformes	Osphronemidae	Trichopodus pectoralis	Snakeskin gouramy		ES
Low, B. W. & K. K. P. Lim, 2012. Gouramies of the genus Trichopodus in Singapore (Actinopterygii: Perciformes: Osphronemidae). Nature in Singapore, 5: 83–93.	Perciformes	Osphronemidae	Trichopodus pectoralis	Snakeskin gouramy								250	190														Eggs in nest, male guards nest		yes	omnivorous, feeding on small invertebrates and algae.					shallow, lentic, lush aquatic vegetation								no	Obligate			Yes	no
Yeo, D. C. J. & C. S. W. Chia, 2010. Introduced species in Singapore: An overview. COSMOS, 06: 23-37.	Perciformes	Osphronemidae	Trichopodus pectoralis	Snakeskin gouramy	yes			Asia
Pethiyagoda, R., 1991. Freshwater fishes of Sri Lanka. The Wildlife Heritage Trust of Sri Lanka, Colombo. 362 pp.	Perciformes	Osphronemidae	Trichopodus pectoralis	Snakeskin gouramy								250		500
Rainboth, W. J., 1996. Fishes of the Cambodian Mekong. FAO Species Identification Field Guide for Fishery Purposes. Food and Agriculture Organisation, Rome. 265 pp.	Perciformes	Osphronemidae	Trichopodus pectoralis	Snakeskin gouramy									200																				both
Amornsakun, T., S. Kullai and A. Hassan, 2014. Some aspects in early life stage of giant gourami, Osphronemus goramy (Lacepede) larvae. Songklanakarin J. Sci. Technol, 36 (5): 493-498,	Perciformes	Osphronemidae	Trichopodus pectoralis	Snakeskin gouramy													oviparous	0.9236		18.07cm TL; 94.2g				26261 per female		13
Ukkatawewat, S., 2005. The taxonomic characters and biology of some important freshwater fishes in Thailand. Manuscript. National Inland Fisheries Institute, Department of Fisheries, Ministry of Agriculture, Bangkok, Thailand, 55 pp. ; Fishbase	Perciformes	Osphronemidae	Trichopodus pectoralis	Snakeskin gouramy																					0.28		guarders	nesters
Hails, A. J., 1982. Reproductive biology of the tropical fish Trichogaster pectoralis (Regan). Journal of fish biology, 21: 157-170.	Perciformes	Osphronemidae	Trichopodus pectoralis	Snakeskin gouramy																						14
Miller, R. J., 1974. Reproductive Behavior and Phylogeny in the Genus Trichogaster (Pisces, Anabantoidei). Zeitschrift für Tierpsychologie, 34: 484-499.	Perciformes	Osphronemidae	Trichopodus pectoralis	Snakeskin gouramy														0.833
Boonsom, J., 1986. Pla-salid (Trichogaster pectoralis Regan). A life history and manual for culture. Thai Fishery Gazette, 39: 589-601. http://www.fao.org/docrep/field/003/ac231e/ac231e12.htm	Perciformes	Osphronemidae	Trichopodus pectoralis	Snakeskin gouramy				naturally absent from southern peninsula, Northern or Western Thailand		generalist													1.2	4000
Morioka, S., 2010. Growth and morphological development of laboratory-reared larval and juvenile snakeskin gourami Trichogaster pectoralis. Ichthyological Research, 57: 24-31. https://scholar.google.com.sg/scholar?q=info:XR1QajgWucwJ:scholar.google.com/&output=instlink&hl=en&as_sdt=0,5&scillfp=18080797458574462845&oi=lle	Perciformes	Osphronemidae	Trichopodus pectoralis	Snakeskin gouramy																	0.89		1.03
Vromant, N., 2001. Growth performance of Trichogaster pectoralis Regan in intensively cultivated rice fields. Aquaculture Research, 32: 913-921.	Perciformes	Osphronemidae	Trichopodus pectoralis	Snakeskin gouramy															0.5 is when weight is 80-120g	0.5 is when weight is 80-120g
GISD ; 11 Jan 2015	Perciformes	Osphronemidae	Trichopodus pectoralis	Snakeskin gouramy	no
http://www.seriouslyfish.com/species/trichopodus-pectoralis/ ; 11 Jan 2015	Perciformes	Osphronemidae	Trichopodus pectoralis	Snakeskin gouramy																				5000
http://www.fishbase.us/summary/Trichopodus-pectoralis.html ; 11 Jan 2015	Perciformes	Osphronemidae	Trichopodus pectoralis	Snakeskin gouramy	Potential pest			20°N - 22°S	fry is guarded																						2.8 ±0.1 se
Compiled	Perciformes	Osphronemidae	Trichopodus pectoralis	Snakeskin gouramy	yes	ES	1898			yes	NA	260	200	500		NA	oviparous	0.833	0.5	0.5	0.89	0.97	1.2	26261	0.28	14	guarders	nesters	yes	omnivorous	2.8	benthopelagic	both	yes	vege	freshwater							no	yes	no	no	yes	yes	no
Tan HH, Lim KKP, Liew JH, Low BW, Lim RBH, Kwik JTB, et al. The non-native freshwater fishes of Singapore: an annotated compilation. Raffles Bulletin of Zoology. 2020;68:150-95. doi: 10.26107/RBZ-2020-0016.	Cyprinodontiformes	Poeciliidae	Xiphophorus helleri	swordtail		FailedES
Milton, D. A. and A. H. Arthington, 1983. Reproductive biology of Gambusia affinis holbrooki Baird and Girard, Xiphophorus helleri (Gunther) and X. maculatus (Heckel) (Pisces; Poeciliidae) in Queensland, Australia. Journal of fish biology, 23: 23-41.	Cyprinodontiformes	Poeciliidae	Xiphophorus helleri	swordtail														gestation period of 27-43 days	2-3 months	2-3 months				242	3.5	21
Ghosh, S., A. Sinha and C. Sahu, 2007. Effect of probiotic on reproductive performance in female livebearing ornamental fish. Aquaculture Research, 38: 518-526.	Cyprinodontiformes	Poeciliidae	Xiphophorus helleri	swordtail										3.02
FAO ; http://www.fao.org/fishery/introsp/2803/en ; 22 Dec 2014	Cyprinodontiformes	Poeciliidae	Xiphophorus helleri	swordtail			1960s																																								yes
FAO, 1997. FAO database on introduced aquatic species. FAO Database on Introduced Aquatic Species, FAO, Rome. ; Fishbase	Cyprinodontiformes	Poeciliidae	Xiphophorus helleri	swordtail			1960-1969																																								yes
Adelaide Aquariums, 2004. Sword tail. http://www.adelaideaquariums.com.au/Faqs/freshwater/fish/toothcarps/sword.html. Accessed 24/08/04. ; Fishbase	Cyprinodontiformes	Poeciliidae	Xiphophorus helleri	swordtail							no																					benthopelagic				both	7-8			22-28
Wischnath, L., 1993. Atlas of livebearers of the world. T.F.H. Publications, Inc., United States of America. 336 pp. ; Fishbase	Cyprinodontiformes	Poeciliidae	Xiphophorus helleri	swordtail								140 male; 160 female						gestation period 24 days	8 months	8 months				200			bearers	internal live bearers							prefers heavily vegetated areas;
Page, L.M. and B.M. Burr, 1991. A field guide to freshwater fishes of North America north of Mexico. Houghton Mifflin Company, Boston. 432 pp. ; Fishbase Wischnath, L., 1993. Atlas of livebearers of the world. T.F.H. Publications, Inc., United States of America. 336 pp. ; Fishbase	Cyprinodontiformes	Poeciliidae	Xiphophorus helleri	swordtail																													lotic and lentic		Adults are found mainly in rapidly flowing streams and rivers, preferring heavily vegetated habitats (Ref. 26130). They occur in warm springs and their effluents, weedy canals and ponds
Mills, D. and G. Vevers, 1989. The Tetra encyclopedia of freshwater tropical aquarium fishes. Tetra Press, New Jersey. 208 pp. ; Fishbase	Cyprinodontiformes	Poeciliidae	Xiphophorus helleri	swordtail																										omnivorous
Bailey, R. J., 1933. The Ovarian Cycle in the Viviparous Teleost Xiphophorus Helleri. Biological Bulletin, 64: 206-225.	Cyprinodontiformes	Poeciliidae	Xiphophorus helleri	swordtail										1.5; 50mm length								0.5	embryo 4.6mm; larvae 8.9mm
James R., 1998. Studies on Growth and Reproduction in Chosen Ornamental Fish with Reference to Nutrition and Water Quality. Ph.D. Thesis submitted to Manonmaniam Sundaranar Univ., Tirunelveli, T.N., India. Cited in: James, R., & Sampath, K. (2003). Effects Of Meal Frequency On Growth And Reproduction In The Ornamental Red Swordtail, Xiphophorus Helleri. The Israeli Journal of Aquaculture - Bamidg…	Cyprinodontiformes	Poeciliidae	Xiphophorus helleri	swordtail																				150
James, R., & Sampath, K., 2003. Effects Of Meal Frequency On Growth And Reproduction In The Ornamental Red Swordtail, Xiphophorus Helleri. The Israeli Journal of Aquaculture - Bamidgeh, 55(3), 197-207.	Cyprinodontiformes	Poeciliidae	Xiphophorus helleri	swordtail															3 months	3 months
Tamaru, C. S., B. Cole, R. Bailey, C. Brown and H. Ako, 2001. A manual for commercial production of the swordtail, Xiphophorus helleri. University of Hawaii Sea Grant Extension Service, School of Ocean Earth Science and Technology. 36pp. http://www.ctsa.org/files/publications/CTSA_1286316728616527475841.pdf	Cyprinodontiformes	Poeciliidae	Xiphophorus helleri	swordtail					temperature affects brood size
Marchetti, M. P., P. B. Moyle and R. Levine, 2004. Invasive species profiling? Exploring the characteristics of non-native fishes across invasion stages in California. Freshwater Biology, 49: 646-661.	Cyprinodontiformes	Poeciliidae	Xiphophorus helleri	swordtail												less than 2
CABI ; http://www.cabi.org/isc/datasheet/59751 ; 23 Dec 2014	Cyprinodontiformes	Poeciliidae	Xiphophorus helleri	swordtail					optimal temperature for breeding 22-26°C and fry production ceasing below 15°C or above approximately 30°C
Ford, F. and M. Devlin, 2013. Wild: 75 Freshwater Tropical Fish of the World. Greenwich Workshop Press, Connecticut. 176 pp.	Cyprinodontiformes	Poeciliidae	Xiphophorus helleri	swordtail																													both	no	sandy substrate and vegetation
GISD ; http://www.issg.org/database/species/ecology.asp?si=1270&fr=1&sts=sss&lang=EN ; 23 Dec 2014	Cyprinodontiformes	Poeciliidae	Xiphophorus helleri	swordtail	yes
http://www.seriouslyfish.com/species/xiphophorus-hellerii/ ; 23 Dec 2014	Cyprinodontiformes	Poeciliidae	Xiphophorus helleri	swordtail					generalist; females can store sperms																				yes
http://www.fishbase.se/summary/Xiphophorus-hellerii.html ; 23 Dec 2014	Cyprinodontiformes	Poeciliidae	Xiphophorus helleri	swordtail				North and Central America: Rio Nantla, Veracruz in Mexico to northwestern Honduras.	This species has a tendency to undergo sex reversal (from female to male) under certain environmental conditions																						3.2 ±0.43 se
Compiled	Cyprinodontiformes	Poeciliidae	Xiphophorus helleri	swordtail	yes	FailedES	1960			yes	no	160	NA	3.02		2	ovoviviparous	24	0.166	0.166	NA	0.5	embryo 4.6mm; larvae 8.9mm	242	3.5	21	bearer	internal live bearer	yes	omnivorous	3.2	benthopelagic	both	no	vege, sandy	both							NA	NA	no	no	yes	no	no
Tan, J. Y., L. H. Tan, G. Quek, V. S. Lim and H. H. Tan, 2013. The Fish Fauna of Bukit Brown, Singapore. Nature in Singapore, 6: 229-237. Ng, P. K. L. & K. K. P. Lim, 1996. The freshwater fishes of Singapore. Journal of the Singapore National Academy of Science, 22–24: 109–124.	Cyprinodontiformes	Poeciliidae	Xiphophorus maculatus	southern platy		FailedES																																									yes
Ng, P. K. L., L. M. Chou & T. J. Lam, 1993. The Status and Impact of Introduced Freshwater Animals in Singapore. Biological Conservation, 64: 19-24.	Cyprinodontiformes	Poeciliidae	Xiphophorus maculatus	southern platy			at least 1993
Milton, D. A. and A. H. Arthington, 1983. Reproductive biology of Gambusia affinis holbrooki Baird and Girard, Xiphophorus helleri (Gunther) and X. maculatus (Heckel) (Pisces; Poeciliidae) in Queensland, Australia. Journal of fish biology, 23: 23-41.	Cyprinodontiformes	Poeciliidae	Xiphophorus maculatus	southern platy														gestation period 26 to 90 days	2-3 months	2-3 months				334	5	20
Ghosh, S., A. Sinha and C. Sahu, 2007. Effect of probiotic on reproductive performance in female livebearing ornamental fish. Aquaculture Research, 38: 518-526.	Cyprinodontiformes	Poeciliidae	Xiphophorus maculatus	southern platy										0.94
Riehl, R. and H.A. Baensch, 1991. Aquarien Atlas. Band. 1. Melle: Mergus, Verlag für Natur-und Heimtierkunde, Germany. 992 pp. ; Fishbase	Cyprinodontiformes	Poeciliidae	Xiphophorus maculatus	southern platy							no																					benthopelagic				freshwater	7-8			18-25
Keith, P., G. Marquet, P. Valade, P. Bosc and E. Vigneux, 2006. Atlas des poissons et des crustacés d'eau douce des Comores, Mascareignes et Seychelles. Muséum national d’Histoire naturelle, Paris. Patrimoines naturels, 65:250p. ; Fishbase Hugg, D.O., 1996. MAPFISH georeferenced mapping database. Freshwater and estuarine fishes of North America. Life Science Software. Dennis O. and Steven Hugg, 1…	Cyprinodontiformes	Poeciliidae	Xiphophorus maculatus	southern platy								40 male; 60 female
Allen, G.R., S.H. Midgley and M. Allen, 2002. Field guide to the freshwater fishes of Australia. Western Australian Museum, Perth, Western Australia. 394 pp. ; Fishbase	Cyprinodontiformes	Poeciliidae	Xiphophorus maculatus	southern platy																													lentic, lotic		Adults occur in warm springs, canals and ditches with typically slow-moving water, silt bottoms and weedy banks								streams
Mills, D. and G. Vevers, 1989. The Tetra encyclopedia of freshwater tropical aquarium fishes. Tetra Press, New Jersey. 208 pp. ; Fishbase	Cyprinodontiformes	Poeciliidae	Xiphophorus maculatus	southern platy														gestation period 24-30 days												omnivorous
Wischnath, L., 1993. Atlas of livebearers of the world. T.F.H. Publications, Inc., United States of America. 336 pp. ; Fishbase	Cyprinodontiformes	Poeciliidae	Xiphophorus maculatus	southern platy																							bearer	internal live bearers
Marchetti, M. P., P. B. Moyle and R. Levine, 2004. Invasive species profiling? Exploring the characteristics of non-native fishes across invasion stages in California. Freshwater Biology, 49: 646-661.	Cyprinodontiformes	Poeciliidae	Xiphophorus maculatus	southern platy												less than 2
Kallman, K. D., 1975. The platyfish, Xiphophorus maculatus. Handbook of genetics, Springer: 81-132.	Cyprinodontiformes	Poeciliidae	Xiphophorus maculatus	southern platy					females can store sperms	generalist								gestation period 21 days	7-32 weeks;age at sexual maturity is genetically control					75											muddy bottoms and a dense growth of aquatic vegetation. They have also been found in numbers among roots and green vegetation beneath overhanging banks of major streams. Some of these habitats are sun-drenched (fields), while others are under a dense canopy of trees where direct sunlight never penetrates.
Schreibman, M. P., H. Margolis-Kazan, J. L. Bloom and K. D. Kallman, 1983. Continued reproductive potential in aging platyfish as demonstrated by the persistence of gonadotropin, luteinizing hormone releasing hormone and spermatogenesis. Mechanisms of Ageing and Development, 22: 105-112.	Cyprinodontiformes	Poeciliidae	Xiphophorus maculatus	southern platy												4.5
McKenzie Jr, W. D., D. Crews, K. D. Kallman, D. Policansky and J. J. Sohn, 1983. Age, weight and the genetics of sexual maturation in the platyfish, Xiphophorus maculatus. Copeia: 770-774.	Cyprinodontiformes	Poeciliidae	Xiphophorus maculatus	southern platy										1.8
Hopper, A. F., Jr., 1943. The Early Embryology of Platypoecilus maculatus. Copeia, 1943: 218-224.	Cyprinodontiformes	Poeciliidae	Xiphophorus maculatus	southern platy																	1		1.3
GISD ; 22 Dec 2014	Cyprinodontiformes	Poeciliidae	Xiphophorus maculatus	southern platy	no
FAO; http://www.fao.org/fishery/introsp/2802/en ; 22 Dec 2014	Cyprinodontiformes	Poeciliidae	Xiphophorus maculatus	southern platy			1960s																																								yes
http://www.fishbase.se/summary/Xiphophorus-maculatus.html ; 22 Dec 2014	Cyprinodontiformes	Poeciliidae	Xiphophorus maculatus	southern platy				North and Central America: Ciudad Veracruz, Mexico to northern Belize. At least one country reports adverse ecological impact after introduction.																							3.2 ±0.40 se
Compiled	Cyprinodontiformes	Poeciliidae	Xiphophorus maculatus	southern platy	no	FailedES	1960			yes	no	60	NA	1.8		4.5	ovoviviparous	21	0.1342	0.1342	1	NA	1.3	334	5	20	bearer	internal live bearer	NA	omnivorous	3.2	benthopelagic	both	yes	vege	freshwater							no	NA	no	no	yes	no	no
Tan, J. Y., L. H. Tan, G. Quek, V. S. Lim and H. H. Tan, 2013. The Fish Fauna of Bukit Brown, Singapore. Nature in Singapore, 6: 229-237.	Cyprinodontiformes	Poeciliidae	Xiphophorus variatus	sunset platy		FailedES																																									yes
Ng, P. K. L., L. M. Chou & T. J. Lam, 1993. The Status and Impact of Introduced Freshwater Animals in Singapore. Biological Conservation, 64: 19-24.	Cyprinodontiformes	Poeciliidae	Xiphophorus variatus	sunset platy			at least 1993
Riehl, R. and H.A. Baensch, 1991. Aquarien Atlas. Band. 1. Melle: Mergus, Verlag für Natur-und Heimtierkunde, Germany. 992 pp. ; Fishbase	Cyprinodontiformes	Poeciliidae	Xiphophorus variatus	sunset platy							no																									freshwater	7-8			15-25
Page, L.M. and B.M. Burr, 1991. A field guide to freshwater fishes of North America north of Mexico. Houghton Mifflin Company, Boston. 432 pp. ; Fishbase	Cyprinodontiformes	Poeciliidae	Xiphophorus variatus	sunset platy								70																					lentic, lotic		warm springs, weedy canals and ditches								no
Mills, D. and G. Vevers, 1989. The Tetra encyclopedia of freshwater tropical aquarium fishes. Tetra Press, New Jersey. 208 pp. ; Fishbase	Cyprinodontiformes	Poeciliidae	Xiphophorus variatus	sunset platy																										omnivorous
Wischnath, L., 1993. Atlas of livebearers of the world. T.F.H. Publications, Inc., United States of America. 336 pp. ; Fishbase	Cyprinodontiformes	Poeciliidae	Xiphophorus variatus	sunset platy																							bearer	internal live bearers
Borowsky, R., 1973. Relative Size and the Development of Fin Coloration in Xiphophorus variatus. Physiological zoology, 46: 22-28.	Cyprinodontiformes	Poeciliidae	Xiphophorus variatus	sunset platy															150 days	150 days
Hervey, G. F. F. Z. S. & Hems, J., 1953. Freshwater Tropical Aquarium Fishes, An Encyclopaedic survey. Batchworth Press Ltd, London. 430pp.	Cyprinodontiformes	Poeciliidae	Xiphophorus variatus	sunset platy					prolific, produce frequent and large broods; hardy fish				57.1 male; 76.2 female
Yang, H., R. Cuevas-Uribe, M. G. Savage, R. B. Walter and T. R. Tiersch, 2012. Sperm cryopreservation in live-bearing Xiphophorus fishes: offspring production from Xiphophorus variatus and strategies for establishment of sperm repositories. Zebrafish, 9: 126-134.	Cyprinodontiformes	Poeciliidae	Xiphophorus variatus	sunset platy										0.55; males of about 3cm SL					5 months						5
GISD ; 23 Dec 2014	Cyprinodontiformes	Poeciliidae	Xiphophorus variatus	sunset platy	no
http://www.fishbase.se/summary/Xiphophorus-variatus.html	Cyprinodontiformes	Poeciliidae	Xiphophorus variatus	sunset platy				North America: endemic to Mexico from southern Tamaulipas to northern Veracruz. At least one country reports adverse ecological impact after introduction. Biology									ovoviviparous	gestation period 24 days						100							2.8 ±0.27 se	benthopelagic
Compiled	Cyprinodontiformes	Poeciliidae	Xiphophorus variatus	sunset platy	no	FailedES	1993			yes	no	70	76.2	NA		NA	ovoviviparous	24	0.4109	0.4109	NA	NA	NA	100	5	NA	bearer	internal live bearer	NA	omnivorous	2.8	benthopelagic	both	yes	vege	freshwater							NA	NA	no	no	yes	no	no
Costa, S.Y.L., Barbosa, J.E.D.L., Viana, L.G. and Ramos, T.P.A., 2017. Composition of the ichthyofauna in Brazilian semiarid reservoirs. Biota Neotropica, 17(3).	Characiformes	Characidae	Hemigrammus rodwayi	Gold tetra									26.2
Dagosta, F.C., Marinho, M.M. and Camelier, P., 2014. A new species of Hyphessobrycon Durbin (Characiformes: Characidae) from the middle rio São Francisco and upper and middle rio Tocantins basins, Brazil, with comments on its biogeographic history. Neotropical Ichthyology, 12(2), pp.365-375.	Characiformes	Characidae	Hemigrammus rodwayi	Gold tetra									26.9
GISD, 20 Oct 2020	Characiformes	Characidae	Hemigrammus rodwayi	Gold tetra	no
https://www.fishbase.se/summary/Hemigrammus-rodwayi.html ; 21 Oct 2021	Characiformes	Characidae	Hemigrammus rodwayi	Gold tetra																										carnivorous	3		both
https://www.seriouslyfish.com/search/Hemigrammus+ ; 22 Oct 2020	Characiformes	Characidae	Hemigrammus rodwayi	Gold tetra													oviparous										nonguarders
Peel MC, Finlayson BL, McMahon TA. Updated world map of the Köppen-Geiger climate classification. Hydrology and earth system sciences discussions. 2007;4(2):439-73. ; Fishbase	Characiformes	Characidae	Hemigrammus rodwayi	Gold tetra
Riehl, R. and H.A. Baensch, 1991. Aquarien Atlas. Band. 1. Melle: Mergus, Verlag für Natur-und Heimtierkunde, Germany. 992 p.	Characiformes	Characidae	Hemigrammus rodwayi	Gold tetra																												benthopelagic				both
Salvador, G.N., Maia, C., Dutra, G.M., Pessali, T.C., Benone, N.L., Montag, L.F. and Freitas, T.M., 2019. Length–weight relationships of eight fish species from Guyana coastal drainages, Amapá, Brazil. Journal of Applied Ichthyology, 35(4), pp.1039-1041.	Characiformes	Characidae	Hemigrammus rodwayi	Gold tetra									30
Tan HH, Lim KKP, Liew JH, Low BW, Lim RBH, Kwik JTB, et al. The non-native freshwater fishes of Singapore: an annotated compilation. Raffles Bulletin of Zoology. 2020;68:150-95. doi: 10.26107/RBZ-2020-0016. ; https://www.fishbase.se/summary/Hemigrammus-rodwayi.html ; 21 Oct 2020	Characiformes	Characidae	Hemigrammus rodwayi	Gold tetra		ES	2006						26.5																yes							both									no	no	no	yes	no
Compiled	Characiformes	Characidae	Hemigrammus rodwayi	Gold tetra	no	ES	2006			yes			30				oviparous										nonguarders		yes	carnivorous	3	benthopelagic	both			both								no	no	no	no	yes	no
Aguiar‐Santos, J., deHart, P.A., Pouilly, M., Freitas, C.E. and Siqueira‐Souza, F.K., 2018. Trophic ecology of speckled peacock bass Cichla temensis Humboldt 1821 in the middle Negro River, Amazon, Brazil. Ecology of Freshwater Fish, 27(4), pp.1076-1086.	Cichliformes	Cichlidae	Cichla temensis	Speckled pavon
Baensch, H.A. and R. Riehl, 1997. Aquarien Atlas, Band 5. Mergus Verlag, Melle, Germany. 1148 p.; https://www.fishbase.se/summary/Cichla-temensis.html ; 21 Oct 2020	Cichliformes	Cichlidae	Cichla temensis	Speckled pavon																												benthopelagic				freshwater
GISD, 20 Oct 2020	Cichliformes	Cichlidae	Cichla temensis	Speckled pavon	no
Jepsen, D.B., Winemiller, K.O. and Taphorn, D.C., 1997. Temporal patterns of resource partitioning among Cichla species in a Venezuelan blackwater river. Journal of Fish Biology, 51(6), pp.1085-1108.	Cichliformes	Cichlidae	Cichla temensis	Speckled pavon						yes
Lasso, C., Novoa, D. Y Freddy Ramos. 1989. La ictiofauna del Lago Guri: Composición, abundancia y potencial pesquero. Parte I: Consideraciones generales e inventario de la ictiofauna del Lago Guri con breve descripción de especies de interés para la pesca deportiva y comercial. Memoria Sociedad Ciencias Naturales La Salle 49(131-132): 141-158.	Cichliformes	Cichlidae	Cichla temensis	Speckled pavon																				15300
Liew, J.H., Tan, H.H. and Yeo, D.C., 2012. Some cichlid fishes recorded in Singapore. Nature in Singapore, 5(1), pp.229-236.	Cichliformes	Cichlidae	Cichla temensis	Speckled pavon			2011																																								yes
Montaña, C., Taphorn, D., Layman, C. and Lasso, C., 2007. Distribución, alimentación y reproducción de tres especies de pavones Cichla spp.(Perciformes, Cichlidae) en la cuenca baja del río Ventuari, Estado Amazonas, Venezuela. Memoria de la Fundación La Salle de Ciencias Naturales, 165, pp.83-102.	Cichliformes	Cichlidae	Cichla temensis	Speckled pavon																				6964
Peel MC, Finlayson BL, McMahon TA. Updated world map of the Köppen-Geiger climate classification. Hydrology and earth system sciences discussions. 2007;4(2):439-73. ; Fishbase	Cichliformes	Cichlidae	Cichla temensis	Speckled pavon																											4.5															yes			yes
Tan HH, Lim KKP, Liew JH, Low BW, Lim RBH, Kwik JTB, et al. The non-native freshwater fishes of Singapore: an annotated compilation. Raffles Bulletin of Zoology. 2020;68:150-95. doi: 10.26107/RBZ-2020-0016.	Cichliformes	Cichlidae	Cichla temensis	Speckled pavon		ES
Winemiller, K.O., Taphorn, D.C. and Barbarino-Duque, A., 1997. Ecology of Cichla (Cichlidae) in two blackwater rivers of southern Venezuela. Copeia, pp.690-696.	Cichliformes	Cichlidae	Cichla temensis	Speckled pavon									750				oviparous										guarders			carnivorous			both
Compiled	Cichliformes	Cichlidae	Cichla temensis	Speckled pavon	no	ES	2011			yes			750				oviparous							15300			guarders		no	carnivorous	4.5	benthopelagic	both			freshwater								no	no	yes	yes	no	yes
Armbruster, J.W., 1998. Modifications of the digestive tract for holding air in loricariid and scoloplacid catfishes. Copeia, pp.663-675.	Siluriformes	Loricariidae	Pterygoplichthys joselimaianus	Spotted sailfin catfish																																								yes
Baensch, H.A. and R. Riehl, 1995. Aquarien Atlas. Band 4. Mergus Verlag GmbH, Verlag für Natur-und Heimtierkunde, Melle, Germany. 864 pp. ; Fishbase	Siluriformes	Loricariidae	Pterygoplichthys joselimaianus	Spotted sailfin catfish																												demersal				freshwater
Garcia-Ayala, J.R., E.M. Brambilla, F.A. Travassos, E.D. Carvalho and G.S. David, 2014. Length‐weight relationships of 29 fish species from the Tucuruí Reservoir (Tocantins/Araguaia Basin, Brazil). J. Appl. Ichthyol. 30:1092-1095.	Siluriformes	Loricariidae	Pterygoplichthys joselimaianus	Spotted sailfin catfish									395
Hoover J J, Killgore K J, Cofrancesco A F. Suckermouth catfishes: threats to aquatic ecosystems of the United States. Aquatic Nuisance Species Research Program Bulletin. 4:1–9.	Siluriformes	Loricariidae	Pterygoplichthys joselimaianus	Spotted sailfin catfish
http://www.fishbase.se/summary/Pterygoplichthys-joselimaianus.html ; 19 Dec 2014	Siluriformes	Loricariidae	Pterygoplichthys joselimaianus	Spotted sailfin catfish																											2
http://www.iucngisd.org/gisd/speciesname/Pterygoplichthys+spp. ; 24 Oct 2020	Siluriformes	Loricariidae	Pterygoplichthys joselimaianus	Spotted sailfin catfish						yes																	guarders
Lim, K. K. P.and P. K. L. Ng, 1990. A Guide to the Common Freshwater Fishes of Singapore, Singapore Science Centre, Singapore. 160pp.	Siluriformes	Loricariidae	Pterygoplichthys joselimaianus	Spotted sailfin catfish													oviparous												no	omnivorous																	yes
Peel MC, Finlayson BL, McMahon TA. Updated world map of the Köppen-Geiger climate classification. Hydrology and earth system sciences discussions. 2007;4(2):439-73. ; Fishbase ; Alvares, C.A., Stape, J.L., Sentelhas, P.C., de Moraes Gonçalves, J.L. and Sparovek, G., 2013. Köppen's climate classification map for Brazil. Meteorologische Zeitschrift, 22(6), pp.711-728.	Siluriformes	Loricariidae	Pterygoplichthys joselimaianus	Spotted sailfin catfish
Tan HH, Lim KKP, Liew JH, Low BW, Lim RBH, Kwik JTB, et al. The non-native freshwater fishes of Singapore: an annotated compilation. Raffles Bulletin of Zoology. 2020;68:150-95. doi: 10.26107/RBZ-2020-0016. ; https://www.fishbase.se/summary/Hemigrammus-rodwayi.html ; 21 Oct 2020	Siluriformes	Loricariidae	Pterygoplichthys joselimaianus	Spotted sailfin catfish			2010																																						no	no	yes	no	no
Wahyudewantoro, G., SAPU-SAPU (Pterygoplichthys spp.), IKAN PEMBERSIH KACA YANG BERSIFAT INVASIF DI INDONESIA. ; Silvano, R.A., Hallwass, G., Lopes, P.F., Ribeiro, A.R., Lima, R.P., Hasenack, H., Juras, A.A. and Begossi, A., 2014. Co-management and spatial features contribute to secure fish abundance and fishing yields in tropical floodplain lakes. Ecosystems, 17(2), pp.271-285.	Siluriformes	Loricariidae	Pterygoplichthys joselimaianus	Spotted sailfin catfish													oviparous										guarders						both
Weber, C., 2003. Loricariidae - Hypostominae (Armored catfishes). p. 351-372. In R.E. Reis, S.O. Kullander and C.J. Ferraris, Jr. (eds.) Checklist of the Freshwater Fishes of South and Central America. Porto Alegre: EDIPUCRS, Brasil. ; Fishbase	Siluriformes	Loricariidae	Pterygoplichthys joselimaianus	Spotted sailfin catfish									305
Weber, C., 2003. Subfamily Hypostominae (armored catfishes). In: Reis, R. E., S. O. Kullander and C. J. Jr. Ferraris (eds.), Check List of the Freshwater Fishes of South and Central America. Edipucrs, Porto Alegre. Pp. 351-372.	Siluriformes	Loricariidae	Pterygoplichthys joselimaianus	Spotted sailfin catfish
Yeo, D. C. J. & C. S. W. Chia, 2010. Introduced species in Singapore: An overview. COSMOS, 06: 23-37.	Siluriformes	Loricariidae	Pterygoplichthys joselimaianus	Spotted sailfin catfish	no	ES
Compiled	Siluriformes	Loricariidae	Pterygoplichthys joselimaianus	Spotted sailfin catfish	no	ES	2010			yes			395				oviparous										guarders		no	omnivorous	2	demersal	both			freshwater								yes	no	no	yes	no	no
[truncated: 4 more columns]

## Sheet: Dataset on 60 spp
Order	Family	Species	Common name	invasion.history	status	year.of.introduction	min.climate.types	climate.match	habitat.generalist	habitat.type	max.sl.length	absolute.fecundity	mode.of.reproduction	parental.care	adult.gregarious	diet	trophic.level	water.column	habitat.salinity	air.breathing	aquarium	aquaculture	biological.control	angling
Cichliformes	Cichlidae	Acarichthys heckelii	Threadfin acara	no	ES	2006	3	yes	yes	both	200	2000	oviparous	guarders	no	omnivorous	2.7	benthopelagic	freshwater	no	yes	no	no	no
Cichliformes	Cichlidae	Apistogramma borellii	umbrella dwarf cichlid	no	failedES	1999	1	no	no	both	65	70	oviparous	guarders	no	carnivorous	3.3	benthopelagic	freshwater	no	yes	no	no	no
Cichliformes	Cichlidae	Amphilophus citrinellus	Midas cichlid	yes	ES	2010	3	yes	yes	lentic	244	5000	oviparous	guarders	no	omnivorous	3.2	benthopelagic	freshwater	no	yes	no	no	no
Cypriniformes	Cyprinidae	Barbodes semifasciolatus	Green barb or Chinese barb	yes	ES	1912	2	no	yes	both	75	2596	oviparous	nonguarders	yes	omnivorous	2.8	benthopelagic	freshwater	no	yes	no	no	no
Cichliformes	Cichlidae	Astronotus ocellatus	oscar	yes	failedES	1993	3	yes	yes	lotic.slow	470	3679	oviparous	guarders	no	omnivorous	2.8	benthopelagic	freshwater	no	yes	no	no	no
Cypriniformes	Cyprinidae	Barbonymus gonionotus	Java barb	no	failedES	1964	3	yes	no	lotic.slow	330	800620	oviparous	nonguarders	yes	omnivorous	2.4	benthopelagic	freshwater	no	no	yes	no	no
Cypriniformes	Cyprinidae	Barbonymus schwanenfeldii	Tinfoil barb	yes	ES	1966	3	yes	yes	lotic.fast	350	16000	oviparous	nonguarders	yes	omnivorous	3	benthopelagic	freshwater	no	yes	no	no	no
Perciformes	Gobiidae	Brachygobius sabanus	lesser bumblebee goby	no	ES	2007	3	yes	yes	both	27	200	oviparous	guarders	yes	carnivorous	3.5	demersal	both	no	yes	no	no	no
Perciformes	Channidae	Channa micropeltes	Giant snakehead/toman	yes	ES	1960	3	yes	yes	lentic	1500	14056	oviparous	guarders	yes	carnivorous	3.9	benthopelagic	freshwater	yes	yes	yes	yes	yes
Cichliformes	Cichlidae	Cichla orinocensis	Peacock bass	yes	ES	2008	3	yes	yes	both	61.7	5000	oviparous	guarders	yes	carnivorous	4.5	benthopelagic	freshwater	no	yes	yes	no	yes
Perciformes	Osphronemidae	Betta imbellis	Crescent Betta	no	failedES	1937	3	yes	yes	lentic	60	500	oviparous	guarders	no	omnivorous	3.2	benthopelagic	freshwater	yes	yes	no	no	no
Cichliformes	Cichlidae	Cichlasoma urophthalmus	Mayan cichlid	yes	ES	1990	3	yes	yes	lentic	400	6615	oviparous	guarders	no	omnivorous	3.9	benthopelagic	both	no	yes	no	no	no
Siluriformes	Clariidae	Clarias gariepinus	African Walking Catfish	yes	ES	1960	5	yes	yes	both	1469	336157	oviparous	nonguarders	no	omnivorous	3.8	benthopelagic	freshwater	yes	yes	yes	no	yes
Cypriniformes	Cyprinidae	Danio albolineata	Pearl danio	no	ES	2007	3	yes	yes	lotic.fast	65	600	oviparous	nonguarders	yes	omnivorous	3	benthopelagic	freshwater	no	yes	no	no	no
Cypriniformes	Cyprinidae	Esomus metallicus	Flying barb	yes	ES	1980	2	no	yes	lotic.slow	75	2765	oviparous	nonguarders	yes	omnivorous	3	benthopelagic	both	no	yes	no	no	no
Cichliformes	Cichlidae	Etroplus suratensis	Green chromide	yes	ES	1995	4	no	yes	lotic.slow	350	7554	oviparous	guarders	yes	omnivorous	2.9	benthopelagic	both	no	yes	no	no	no
Perciformes	Osphronemidae	Betta splendens	Siamese fighting-fish	no	failedES	1937	2	no	yes	both	70	390	oviparous	guarders	no	omnivorous	3.3	benthopelagic	freshwater	yes	yes	no	no	no
Cypriniformes	Cyprinidae	Carassius auratus	Gold fish	yes	failedES	1900	3	no	yes	both	320	55000	oviparous	nonguarders	yes	omnivorous	2	benthopelagic	freshwater	yes	yes	no	no	no
Cyprinodontiformes	Poeciliidae	Gambusia affinis	Western mosquitofish	yes	ES	1964	5	no	yes	both	75	375	ovoviviparous	bearer	yes	omnivorous	3.1	benthopelagic	both	no	yes	no	yes	no
Cichliformes	Cichlidae	Geophagus altifrons	Eartheater	no	ES	2008	3	yes	yes	both	225	200	oviparous	bearer	yes	omnivorous	2.2	benthopelagic	freshwater	no	yes	no	no	no
Osteoglossiformes	Notopteridae	Chitala ornata	Clown knifefish	yes	failedES	1998	2	no	yes	lotic.slow	1000	3500	oviparous	guarders	no	carnivorous	3.7	pelagic	freshwater	yes	yes	no	no	no
Cypriniformes	Cyprinidae	Hampala macrolepidota	Sebarau	yes	ES	1883	3	yes	no	lotic.slow	700	75646	oviparous	nonguarders	yes	carnivorous	4.2	benthopelagic	freshwater	no	no	no	no	no
Cypriniformes	Cyprinidae	Cirrhinus molitorella	mud carp	no	failedES	1966	2	no	yes	lotic.fast	500	204000	oviparous	nonguarders	yes	omnivorous	2	benthopelagic	freshwater	no	no	yes	no	no
Cypriniformes	Cyprinidae	Ctenopharyngodon idella	Grass carp	yes	failedES	1966	4	no	yes	both	1200	1276000	oviparous	nonguarders	yes	omnivorous	2	benthopelagic	freshwater	no	no	yes	no	no
Cypriniformes	Cyprinidae	Cyprinus carpio	Common carp, koi	yes	failedES	1934	4	no	yes	lotic.slow	1100	2208000	oviparous	nonguarders	yes	omnivorous	3	benthopelagic	both	yes	yes	yes	no	no
Cypriniformes	Cyprinidae	Hypophthalmichthys molitrix	Silver carp	yes	failedES	1966	4	no	no	lotic.slow	865.2	1800000	oviparous	nonguarders	no	herbivorous	2	benthopelagic	freshwater	no	no	yes	no	no
Osteoglossiformes	Notopteridae	Notopterus notopterus	Bronze featherback	yes	ES	2010	4	yes	yes	lotic.slow	600	5500	oviparous	guarders	no	carnivorous	3.5	benthopelagic	both	yes	yes	no	no	no
Cichliformes	Cichlidae	Oreochromis mossambicus	Mozambique tilapia	yes	ES	1943	6	no	yes	both	390	3169	oviparous	bearer	yes	omnivorous	2.2	benthopelagic	both	no	yes	yes	no	no
Cichliformes	Cichlidae	Oreochromis niloticus	Nile tilapia	yes	ES	1970	4	no	yes	both	600	3706	oviparous	bearer	yes	herbivorous	2	benthopelagic	both	no	no	yes	no	no
Cypriniformes	Cyprinidae	Hypophthalmichthys nobilis	Bighead carp	yes	failedES	1966	6	no	no	lotic.fast	1460	769964	oviparous	nonguarders	yes	omnivorous	2.8	benthopelagic	both	no	no	yes	yes	no
Cichliformes	Cichlidae	Oreochromis aureus	Israeli tilapia	yes	failedES	1988	3	no	yes	both	305	5753	oviparous	bearer	yes	omnivorous	2.1	benthopelagic	both	no	no	yes	no	no
Perciformes	Osphronemidae	Osphronemus goramy	Giant gouramy	yes	ES	1934	3	yes	yes	both	800	7055	oviparous	guarders	no	omnivorous	2.8	benthopelagic	both	yes	yes	yes	no	no
Siluriformes	Pangasiidae	Pangasianodon hypophthalmus	Iridescent Shark Catfish	no	failedES	1993	2	no	yes	lotic.fast	1330	1000000	oviparous	nonguarders	yes	omnivorous	3.1	benthopelagic	freshwater	yes	yes	yes	no	no
Cypriniformes	Cyprinidae	Osteochilus vittatus	Bony-lipped barb	yes	ES	1966	3	yes	yes	both	320	300000	oviparous	nonguarders	yes	omnivorous	2.6	benthopelagic	freshwater	no	yes	no	no	no
Perciformes	Eleotridae	Oxyeleotris marmorata	Marbled sleeper goby/ Soon hock	yes	ES	1940	3	yes	yes	both	650	90000	oviparous	guarders	no	carnivorous	3.9	demersal	both	yes	no	yes	no	no
Cichliformes	Cichlidae	Parachromis managuensis	Jaguar cichlid	yes	ES	1990	3	yes	yes	both	609.6	10496	oviparous	guarders	no	carnivorous	4	benthopelagic	freshwater	no	yes	no	no	no
Cichliformes	Cichlidae	Paraneetroplus melanurus	Red-breasted cichlid	yes	ES	1990	3	yes	yes	both	350	1000	oviparous	guarders	no	omnivorous	2.6	benthopelagic	both	no	yes	no	no	no
Cyprinodontiformes	Poeciliidae	Poecilia reticulata	Guppy	yes	ES	1937	3	yes	yes	both	60	150	ovoviviparous	bearer	yes	omnivorous	3.2	benthopelagic	both	no	yes	no	yes	no
Cyprinodontiformes	Poeciliidae	Poecilia sphenops	Mexican molly	yes	ES	1964	4	yes	yes	both	101	150	ovoviviparous	bearer	yes	omnivorous	3	benthopelagic	both	no	yes	no	no	no
Rajiformes	Potamotrygonidae	Potamotrygon motoro	Ocellate river stingray/ Motoro ray	no	ES	2006	5	yes	yes	both	900	21	ovoviviparous	bearer	no	carnivorous	3.2	benthopelagic	freshwater	no	yes	no	no	no
Siluriformes	Loricariidae	Pterygoplichthys disjunctivus	Vermiculated sailfin catfish	yes	ES	1988	2	no	yes	both	600	30000	oviparous	guarders	no	omnivorous	2	demersal	freshwater	yes	yes	yes	no	no
Siluriformes	Loricariidae	Pterygoplichthys pardalis	Amazon sailfin catfish	yes	ES	1988	3	yes	yes	both	423	18791	oviparous	guarders	no	omnivorous	2	demersal	freshwater	yes	yes	yes	no	no
Characiformes	Characidae	Paracheirodon innesi	Neon tetra	no	failedES	1960	2	yes	no	lotic.fast	22	581	oviparous	nonguarders	yes	omnivorous	2.9	pelagic	freshwater	no	yes	yes	no	no
Cypriniformes	Cyprinidae	Puntigrus partipentazona	Five-banded Tiger barb	no	ES	1970	3	yes	yes	both	40	500	oviparous	nonguarders	yes	omnivorous	2.9	benthopelagic	freshwater	no	yes	no	no	no
Cypriniformes	Cyprinidae	Pethia conchonius	Rosy barb	no	failedES	1993	6	no	yes	both	100	7203	oviparous	nonguarders	yes	omnivorous	2.9	benthopelagic	freshwater	no	yes	no	no	no
Cyprinodontiformes	Poeciliidae	Poecilia latipinna	Sailfin molly	yes	failedES	1960	6	yes	yes	both	125	161	ovoviviparous	bearer	yes	herbivorous	2	benthopelagic	both	no	yes	no	no	no
Cypriniformes	Cyprinidae	Puntigrus tetrazona	Four-banded Tiger barb	yes	ES	1980	1	yes	yes	both	60	500	oviparous	nonguarders	yes	omnivorous	2.9	benthopelagic	freshwater	no	no	no	no	no
Cyprinodontiformes	Poeciliidae	Poecilia velifera	Sailfin molly	no	failedES	1960	1	no	yes	both	175	252	ovoviviparous	bearer	yes	omnivorous	3	benthopelagic	both	no	yes	no	no	no
Cypriniformes	Cyprinidae	Rasbora borapetensis	Blackline or Redtail rasbora	yes	ES	1980	4	no	yes	both	60	50	oviparous	nonguarders	yes	omnivorous	3.3	pelagic	freshwater	no	yes	no	no	no
Cypriniformes	Cyprinidae	Rasbora trilineata	scissors-tail rasbora	no	ES	1964	3	yes	no	both	203.2	307	oviparous	nonguarders	yes	carnivorous	3.3	benthopelagic	freshwater	no	yes	no	no	no
Cichliformes	Cichlidae	Thorichthys meeki	Firemouth cichlid	no	failedES	1990	3	yes	yes	both	155	500	oviparous	guarders	yes	omnivorous	2	benthopelagic	freshwater	no	yes	no	no	no
Perciformes	Gobiidae	Rhinogobius giurinus	Barcheek goby	yes	ES	1989	6	no	no	both	88	22515	oviparous	guarders	no	omnivorous	3.2	demersal	both	no	yes	no	no	no
Cichliformes	Cichlidae	Tilapia zillii	Redbelly tilapia	yes	failedES	1961	7	yes	yes	both	400	12334	oviparous	guarders	yes	omnivorous	2.5	benthopelagic	both	no	no	yes	no	no
Cichliformes	Cichlidae	Satanoperca jurupari	Demon eartheater	no	ES	2010	3	yes	yes	both	185	400	oviparous	bearer	yes	omnivorous	3.1	benthopelagic	freshwater	no	yes	no	no	no
Osteoglossiformes	Osteoglossidae	Scleropages formosus	Asian arowana, dragon fish	no	ES	1920	3	yes	yes	both	900	200	oviparous	bearer	no	omnivorous	3.9	benthopelagic	freshwater	no	yes	no	no	no
Perciformes	Osphronemidae	Trichopodus microlepis	moonlight gouramy	no	failedES	1987	2	no	yes	lotic.slow	150	2000	oviparous	guarders	yes	omnivorous	3.4	demersal	freshwater	yes	yes	no	no	no
Cyprinodontiformes	Poeciliidae	Xiphophorus helleri	swordtail	yes	failedES	1960	5	yes	yes	both	80	242	ovoviviparous	bearer	yes	omnivorous	3.2	benthopelagic	both	no	yes	no	no	no
Perciformes	Osphronemidae	Trichopodus pectoralis	Snakeskin gouramy	yes	ES	1898	2	no	yes	both	200	26261	oviparous	guarders	yes	omnivorous	2.8	benthopelagic	freshwater	yes	yes	yes	no	no
Cyprinodontiformes	Poeciliidae	Xiphophorus variatus	sunset platy	no	failedES	1993	4	no	yes	both	76.2	100	ovoviviparous	bearer	yes	omnivorous	2.8	benthopelagic	freshwater	no	yes	no	no	no
Cyprinodontiformes	Poeciliidae	Xiphophorus maculatus	southern platy	yes	failedES	1960	3	yes	yes	both	75	334	ovoviviparous	bearer	yes	omnivorous	3.2	benthopelagic	freshwater	no	yes	no	no	no

## Sheet: Dataset for predictive models
Order	Family	Species	Common name	invasion.history	status	year.of.introduction	min.climate.types	climate.match	habitat.generalist	habitat.type	max.sl.length	absolute.fecundity	mode.of.reproduction	parental.care	adult.gregarious	diet	trophic.level	water.column	habitat.salinity	air.breathing	aquarium	aquaculture	biological.control	angling
Cichliformes	Cichlidae	Acarichthys heckelii	Threadfin acara	no	ES	2006	3	yes	yes	both	200	2000	oviparous	guarders	no	omnivorous	2.7	benthopelagic	freshwater	no	yes	no	no	no
Cichliformes	Cichlidae	Amphilophus citrinellus	Midas cichlid	yes	ES	2010	3	yes	yes	lentic	244	5000	oviparous	guarders	no	omnivorous	3.2	benthopelagic	freshwater	no	yes	no	no	no
Cypriniformes	Cyprinidae	Barbodes semifasciolatus	Green barb or Chinese barb	yes	ES	1912	2	no	yes	both	75	2596	oviparous	nonguarders	yes	omnivorous	2.8	benthopelagic	freshwater	no	yes	no	no	no
Cichliformes	Cichlidae	Astronotus ocellatus	oscar	yes	failedES	1993	3	yes	yes	lotic.slow	470	3679	oviparous	guarders	no	omnivorous	2.8	benthopelagic	freshwater	no	yes	no	no	no
Cypriniformes	Cyprinidae	Barbonymus gonionotus	Java barb	no	failedES	1964	3	yes	no	lotic.slow	330	800620	oviparous	nonguarders	yes	omnivorous	2.4	benthopelagic	freshwater	no	no	yes	no	no
Cypriniformes	Cyprinidae	Barbonymus schwanenfeldii	Tinfoil barb	yes	ES	1966	3	yes	yes	lotic.fast	350	16000	oviparous	nonguarders	yes	omnivorous	3	benthopelagic	freshwater	no	yes	no	no	no
Perciformes	Gobiidae	Brachygobius sabanus	lesser bumblebee goby	no	ES	2007	3	yes	yes	both	27	200	oviparous	guarders	yes	carnivorous	3.5	demersal	both	no	yes	no	no	no
Perciformes	Channidae	Channa micropeltes	Giant snakehead/toman	yes	ES	1960	3	yes	yes	lentic	1500	14056	oviparous	guarders	yes	carnivorous	3.9	benthopelagic	freshwater	yes	yes	yes	yes	yes
Cichliformes	Cichlidae	Cichla orinocensis	Peacock bass	yes	ES	2008	3	yes	yes	both	61.7	5000	oviparous	guarders	yes	carnivorous	4.5	benthopelagic	freshwater	no	yes	yes	no	yes
Perciformes	Osphronemidae	Betta imbellis	Crescent Betta	no	failedES	1937	3	yes	yes	lentic	60	500	oviparous	guarders	no	omnivorous	3.2	benthopelagic	freshwater	yes	yes	no	no	no
Cichliformes	Cichlidae	Cichlasoma urophthalmus	Mayan cichlid	yes	ES	1990	3	yes	yes	lentic	400	6615	oviparous	guarders	no	omnivorous	3.9	benthopelagic	both	no	yes	no	no	no
Siluriformes	Clariidae	Clarias gariepinus	African Walking Catfish	yes	ES	1960	5	yes	yes	both	1469	336157	oviparous	nonguarders	no	omnivorous	3.8	benthopelagic	freshwater	yes	yes	yes	no	yes
Cypriniformes	Cyprinidae	Danio albolineata	Pearl danio	no	ES	2007	3	yes	yes	lotic.fast	65	600	oviparous	nonguarders	yes	omnivorous	3	benthopelagic	freshwater	no	yes	no	no	no
Cypriniformes	Cyprinidae	Esomus metallicus	Flying barb	yes	ES	1980	2	no	yes	lotic.slow	75	2765	oviparous	nonguarders	yes	omnivorous	3	benthopelagic	both	no	yes	no	no	no
Cichliformes	Cichlidae	Etroplus suratensis	Green chromide	yes	ES	1995	4	no	yes	lotic.slow	350	7554	oviparous	guarders	yes	omnivorous	2.9	benthopelagic	both	no	yes	no	no	no
Cypriniformes	Cyprinidae	Carassius auratus	Gold fish	yes	failedES	1900	3	no	yes	both	320	55000	oviparous	nonguarders	yes	omnivorous	2	benthopelagic	freshwater	yes	yes	no	no	no
Cyprinodontiformes	Poeciliidae	Gambusia affinis	Western mosquitofish	yes	ES	1964	5	no	yes	both	75	375	ovoviviparous	bearer	yes	omnivorous	3.1	benthopelagic	both	no	yes	no	yes	no
Cichliformes	Cichlidae	Geophagus altifrons	Eartheater	no	ES	2008	3	yes	yes	both	225	200	oviparous	bearer	yes	omnivorous	2.2	benthopelagic	freshwater	no	yes	no	no	no
Osteoglossiformes	Notopteridae	Chitala ornata	Clown knifefish	yes	failedES	1998	2	no	yes	lotic.slow	1000	3500	oviparous	guarders	no	carnivorous	3.7	pelagic	freshwater	yes	yes	no	no	no
Cypriniformes	Cyprinidae	Hampala macrolepidota	Sebarau	yes	ES	1883	3	yes	no	lotic.slow	700	75646	oviparous	nonguarders	yes	carnivorous	4.2	benthopelagic	freshwater	no	no	no	no	no
Cypriniformes	Cyprinidae	Cirrhinus molitorella	mud carp	no	failedES	1966	2	no	yes	lotic.fast	500	204000	oviparous	nonguarders	yes	omnivorous	2	benthopelagic	freshwater	no	no	yes	no	no
Cypriniformes	Cyprinidae	Ctenopharyngodon idella	Grass carp	yes	failedES	1966	4	no	yes	both	1200	1276000	oviparous	nonguarders	yes	omnivorous	2	benthopelagic	freshwater	no	no	yes	no	no
Cypriniformes	Cyprinidae	Cyprinus carpio	Common carp, koi	yes	failedES	1934	4	no	yes	lotic.slow	1100	2208000	oviparous	nonguarders	yes	omnivorous	3	benthopelagic	both	yes	yes	yes	no	no
Cypriniformes	Cyprinidae	Hypophthalmichthys molitrix	Silver carp	yes	failedES	1966	4	no	no	lotic.slow	865.2	1800000	oviparous	nonguarders	no	herbivorous	2	benthopelagic	freshwater	no	no	yes	no	no
Osteoglossiformes	Notopteridae	Notopterus notopterus	Bronze featherback	yes	ES	2010	4	yes	yes	lotic.slow	600	5500	oviparous	guarders	no	carnivorous	3.5	benthopelagic	both	yes	yes	no	no	no
Cichliformes	Cichlidae	Oreochromis mossambicus	Mozambique tilapia	yes	ES	1943	6	no	yes	both	390	3169	oviparous	bearer	yes	omnivorous	2.2	benthopelagic	both	no	yes	yes	no	no
Cichliformes	Cichlidae	Oreochromis niloticus	Nile tilapia	yes	ES	1970	4	no	yes	both	600	3706	oviparous	bearer	yes	herbivorous	2	benthopelagic	both	no	no	yes	no	no
Cypriniformes	Cyprinidae	Hypophthalmichthys nobilis	Bighead carp	yes	failedES	1966	6	no	no	lotic.fast	1460	769964	oviparous	nonguarders	yes	omnivorous	2.8	benthopelagic	both	no	no	yes	yes	no
Cichliformes	Cichlidae	Oreochromis aureus	Israeli tilapia	yes	failedES	1988	3	no	yes	both	305	5753	oviparous	bearer	yes	omnivorous	2.1	benthopelagic	both	no	no	yes	no	no
Perciformes	Osphronemidae	Osphronemus goramy	Giant gouramy	yes	ES	1934	3	yes	yes	both	800	7055	oviparous	guarders	no	omnivorous	2.8	benthopelagic	both	yes	yes	yes	no	no
Siluriformes	Pangasiidae	Pangasianodon hypophthalmus	Iridescent Shark Catfish	no	failedES	1993	2	no	yes	lotic.fast	1330	1000000	oviparous	nonguarders	yes	omnivorous	3.1	benthopelagic	freshwater	yes	yes	yes	no	no
Cypriniformes	Cyprinidae	Osteochilus vittatus	Bony-lipped barb	yes	ES	1966	3	yes	yes	both	320	300000	oviparous	nonguarders	yes	omnivorous	2.6	benthopelagic	freshwater	no	yes	no	no	no
Perciformes	Eleotridae	Oxyeleotris marmorata	Marbled sleeper goby/ Soon hock	yes	ES	1940	3	yes	yes	both	650	90000	oviparous	guarders	no	carnivorous	3.9	demersal	both	yes	no	yes	no	no
Cichliformes	Cichlidae	Parachromis managuensis	Jaguar cichlid	yes	ES	1990	3	yes	yes	both	609.6	10496	oviparous	guarders	no	carnivorous	4	benthopelagic	freshwater	no	yes	no	no	no
Cichliformes	Cichlidae	Paraneetroplus melanurus	Red-breasted cichlid	yes	ES	1990	3	yes	yes	both	350	1000	oviparous	guarders	no	omnivorous	2.6	benthopelagic	both	no	yes	no	no	no
Cyprinodontiformes	Poeciliidae	Poecilia reticulata	Guppy	yes	ES	1937	3	yes	yes	both	60	150	ovoviviparous	bearer	yes	omnivorous	3.2	benthopelagic	both	no	yes	no	yes	no
Cyprinodontiformes	Poeciliidae	Poecilia sphenops	Mexican molly	yes	ES	1964	4	yes	yes	both	101	150	ovoviviparous	bearer	yes	omnivorous	3	benthopelagic	both	no	yes	no	no	no
Rajiformes	Potamotrygonidae	Potamotrygon motoro	Ocellate river stingray/ Motoro ray	no	ES	2006	5	yes	yes	both	900	21	ovoviviparous	bearer	no	carnivorous	3.2	benthopelagic	freshwater	no	yes	no	no	no
Siluriformes	Loricariidae	Pterygoplichthys disjunctivus	Vermiculated sailfin catfish	yes	ES	1988	2	no	yes	both	600	30000	oviparous	guarders	no	omnivorous	2	demersal	freshwater	yes	yes	yes	no	no
Siluriformes	Loricariidae	Pterygoplichthys pardalis	Amazon sailfin catfish	yes	ES	1988	3	yes	yes	both	423	18791	oviparous	guarders	no	omnivorous	2	demersal	freshwater	yes	yes	yes	no	no
Characiformes	Characidae	Paracheirodon innesi	Neon tetra	no	failedES	1960	2	yes	no	lotic.fast	22	581	oviparous	nonguarders	yes	omnivorous	2.9	pelagic	freshwater	no	yes	yes	no	no
Cypriniformes	Cyprinidae	Puntigrus partipentazona	Five-banded Tiger barb	no	ES	1970	3	yes	yes	both	40	500	oviparous	nonguarders	yes	omnivorous	2.9	benthopelagic	freshwater	no	yes	no	no	no
Cypriniformes	Cyprinidae	Pethia conchonius	Rosy barb	no	failedES	1993	6	no	yes	both	100	7203	oviparous	nonguarders	yes	omnivorous	2.9	benthopelagic	freshwater	no	yes	no	no	no
Cyprinodontiformes	Poeciliidae	Poecilia latipinna	Sailfin molly	yes	failedES	1960	6	yes	yes	both	125	161	ovoviviparous	bearer	yes	herbivorous	2	benthopelagic	both	no	yes	no	no	no
Cypriniformes	Cyprinidae	Puntigrus tetrazona	Four-banded Tiger barb	yes	ES	1980	1	yes	yes	both	60	500	oviparous	nonguarders	yes	omnivorous	2.9	benthopelagic	freshwater	no	no	no	no	no
Cyprinodontiformes	Poeciliidae	Poecilia velifera	Sailfin molly	no	failedES	1960	1	no	yes	both	175	252	ovoviviparous	bearer	yes	omnivorous	3	benthopelagic	both	no	yes	no	no	no
Cypriniformes	Cyprinidae	Rasbora borapetensis	Blackline or Redtail rasbora	yes	ES	1980	4	no	yes	both	60	50	oviparous	nonguarders	yes	omnivorous	3.3	pelagic	freshwater	no	yes	no	no	no
Cypriniformes	Cyprinidae	Rasbora trilineata	scissors-tail rasbora	no	ES	1964	3	yes	no	both	203.2	307	oviparous	nonguarders	yes	carnivorous	3.3	benthopelagic	freshwater	no	yes	no	no	no
Cichliformes	Cichlidae	Thorichthys meeki	Firemouth cichlid	no	failedES	1990	3	yes	yes	both	155	500	oviparous	guarders	yes	omnivorous	2	benthopelagic	freshwater	no	yes	no	no	no
Perciformes	Gobiidae	Rhinogobius giurinus	Barcheek goby	yes	ES	1989	6	no	no	both	88	22515	oviparous	guarders	no	omnivorous	3.2	demersal	both	no	yes	no	no	no
Cichliformes	Cichlidae	Tilapia zillii		yes	failedES	1961	7	yes	yes	both	400	12334	oviparous	guarders	yes	omnivorous	2.5	benthopelagic	both	no	no	yes	no	no
[truncated: 12 more rows]
